# Supplementary material for: Supermarket purchase contributes to nutrition-related non-communicable diseases in urban Kenya
Source: PLoS One. 2017 Sep 21;12(9):e0185148. doi: 10.1371/journal.pone.0185148 (PMC5608323; doi:10.1371/journal.pone.0185148)
Supplement: S1 Data File — (XLS) [file pone.0185148.s010.xls]

## Sheet: Sheet1
HHID	Age in years	Age squared	litres of alcohol consumed	Body Mass Index in kg/m²	Diastolic blood pressure in mmHg	Systolic blood pressure in mmHg	Central obesity female adults (w-circ.>=80cm)	Central obesity male adults (w-circ.>=94cm)	Diabetes (FBG>7.0 mmol/L)	History diabetes/heart attack	Distance to supermarket, km	Distance to hospital, km	highest level of education completed	Education in years of school attendance	Expenditure per capita	Fastening blood glucose in mmol/L	Fastening Blood Glucose in mg/dl	Female	Physical activity, h/wk	Household size	Household size adj by adult eq	History diabetes	History heart attack	Pre-hypertensive (SBP >=120 mmHG or DBP >=80 mmHg)	Hypertensive (SBP >= 140 mmHg or DBP >=90 mmHg)	Being married dummy	Metabolic syndrome	=1 if adult having raised blood pressure	=1 if adult having raised glucose levels	Mwea (town with SM since 2011)	Njabini (town with no SM)	Normal weight (BMI >=18.5 kg/m² and <25 kg/m²)	Obese (BMI>=30 kg/m²)	Ol Kalou (town with SM since 2004)	Overweight or obese (BMI>=25 kg/m²)	Overweight (BMI >=25 kg/m² and <30 kg/m²)	Pre-diabetes (FBG>5.6 mmol/l)	Sample for adult analysis fbg and metsyn	Sample for adult analysis bmi and bp	Buys in supermarket	Smoking	Share of supermarket purchase, %	Heavy work (dummy)	per adult equivalence hh food expenditure	per capita hh food expenditure	town of survey	Underweight (BMI<18.5 kg/m²)	Intensive work, h/wk	Total hours worked in a typical week
101092	30	900	0	20.5619	95	117	suffering from central obesity		0	0	0.739879	0.487384	primary educ	8	1.82345	3.2745	59	1	23.3333	6	2.24263	0	0	1	1	0	0	0	0	0	0	1	0	1	0	0	0	1	1	1	0	2.36718	1	887.797	331.833	1	0	36	12
101125	49	2401	1	20.4906	63	124		no central obesity	0	1	0.739234	0.491386	primary educ	5	3.4507	5.9385	107	0	14.2333	3	2.68868	1	0	1	0	0	0	0	1	0	0	1	0	1	0	0	1	1	1	1	1	1.12562	1	1782.29	1597.33	1	0	120	40
101133	39	1521	0	37.6937	77	109	suffering from central obesity		0	0	0.908063	0.671474	primary educ	7	5.15591	4.2735	77	1	29.4	6	3.62264	0	0	0	0	1	0	0	0	0	0	0	1	1	1	0	0	1	1	1	0	6.98929	1	3371.02	2035.33	1	0	168	42
101152	31	961	0	22.9862	82	128		no central obesity	0	0	0.929908	0.660271	primary educ	8	10.9669	4.44	80	0	1.47778	4	2.55095	0	0	1	0	1	0	0	0	0	0	1	0	1	0	0	0	1	1	1	1	29.3707	1	6539.14	4170.25	1	0	216	54
101152	30	900	0	29.0114	61	134	suffering from central obesity		0	0	0.929908	0.660271	primary educ	8	10.9669	4.4955	81	1	1.24444	4	2.55095	0	0	1	0	1	0	0	0	0	0	0	0	1	1	1	0	1	1	1	0	29.3707	0	6539.14	4170.25	1	0	112	56
101160	47	2209	30	23.5256	106	155		suffering from central obesity	0	1	0.903906	0.633685	secondary educ	12	13.1884	5.772	104	0	11.6667	4	3.30189	1	0	1	1	1	1	1	1	0	0	1	0	1	0	0	1	1	1	1	1	28.7192	1	6284.54	5187.71	1	0	84	21
101160	21	441	0	35.4688	82	135	suffering from central obesity		0	1	0.903906	0.633685	tertiary educ	16	13.1884	5.9385	107	1	19.7556	4	3.30189	1	0	1	0	0	0	0	1	0	0	0	1	1	1	0	1	1	1	1	0	28.7192	0	6284.54	5187.71	1	0	45	45
101187	32	1024	0	22.354	103	147	no central obesity		0	0	0.739879	0.487384	primary educ	8	5.54266	3.996	72	1	10.7333	6	3.45887	0	0	1	1	0	0	1	0	0	0	1	0	1	0	0	0	1	1	1	0	20.8608	1	3549.71	2046.33	1	0	32	8
101232	38	1444	0	23.2318	78	117	no central obesity		0	1	0.901343	0.654942	secondary educ	12	5.74575	4.2735	77	1	37.6833	6	4.30756	1	0	0	0	0	0	0	0	0	0	1	0	1	0	0	0	1	1	0	0	0	1	2776.75	1993.5	1	0	45	15
101233	27	729	2	19.0618	69	99	no central obesity		0	0	0.766708	0.506988	primary educ	1	7.39602	4.773	86	1	1.86667	6	3.56944	0	0	0	0	0	0	0	0	0	0	1	0	1	0	0	0	1	1	0	0	0	0	4253.61	2530.5	1	0	60	30
102042	58	3364	0	35.0136	89	134	suffering from central obesity		0	1	0.823069	0.868479	tertiary educ	14	44.4143	4.884	88	1	11.3556	5	1.27585	0	1	1	0	0	0	1	0	0	0	0	1	1	1	0	0	1	1	1	0	21.0784	1	16229.2	4141.2	1	0	144	48
102224	32	1024	0	20.4124	103	133	no central obesity		0	0	0.852937	0.827807	secondary educ	11	5.62436	4.4955	81	1	21.7	4	2.99056	0	0	1	1	1	0	1	0	0	0	1	0	1	0	0	0	1	1	1	0	16.2151	0	2644.99	1977.5	1	0	96	48
102235	49	2401	0	27.5023	80	113		no central obesity	0	1	0.664816	0.649114	secondary educ	14	12.7332	4.6065	83	0	4.91556	4	2.79812	1	0	1	0	1	0	0	0	0	0	0	0	1	1	1	0	1	1	0	1	0	1	6245.15	4368.67	1	0	162	54
102235	26	676	0	29.499	92	126	suffering from central obesity		0	0	0.664816	0.649114	primary educ	3	12.7332	4.8285	87	1	29.8667	4	2.79812	0	0	1	1	1	0	0	0	0	0	0	0	1	1	1	0	1	1	0	0	0	1	6245.15	4368.67	1	0	364	91
102237	31	961	0	23.5992	85	125		no central obesity	0	0	0.872423	0.837221	secondary educ	10	28.4423	4.6065	83	0	3.65556	4	2.51019	0	0	1	0	1	0	0	0	0	0	1	0	1	0	0	0	1	1	1	0	28.0718	1	11539.2	7241.42	1	0	147	49
102237	27	729	0	23.2444	87	116	no central obesity		0	0	0.872423	0.837221	secondary educ	12	28.4423	4.44	80	1	4.2	4	2.51019	0	0	1	0	1	0	0	0	0	0	1	0	1	0	0	0	1	1	1	0	28.0718	1	11539.2	7241.42	1	0	144	48
102238	53	2809	0	19.5259	84	135		no central obesity	0	0	0.845739	0.839887	primary educ	7	20.9244	4.218	76	0	2.33333	5	2.43396	0	0	1	0	1	0	0	0	0	0	1	0	1	0	0	0	1	1	1	1	6.46722	0	10327.8	5027.5	1	0	84	42
102238	48	2304	0	29.786	86	132	suffering from central obesity		0	1	0.845739	0.839887	secondary educ	12	20.9244	5.0505	91	1	5.13333	5	2.43396	0	1	1	0	1	0	1	0	0	0	0	0	1	1	1	0	1	1	1	0	6.46722	0	10327.8	5027.5	1	0	96	48
102242	25	625	0	22.4399	90	138	no central obesity		0	0	0.70897	0.714616	tertiary educ	13	4.42386	4.8285	87	1	3.5	3	2.22528	0	0	1	1	1	0	1	0	0	0	1	0	1	0	0	0	1	1	1	0	15.547	0	2370.19	1758.11	1	0	56	28
102248	34	1156	0	30.1887	94	154	suffering from central obesity		0	0	0.823069	0.868479	primary educ	8	7.87426	4.4955	81	1	10.5	9	3.85962	0	0	1	1	1	0	1	0	0	0	0	1	1	1	0	0	1	1	1	0	3.53669	1	4951.39	2123.39	1	0	144	48
102251	41	1681	0	28.1313	74	121	suffering from central obesity		0	0	0.926869	0.89402	secondary educ	10	10.895	2.997	54	1	4.2	8	5.57548	0	0	1	0	1	0	0	0	0	0	0	0	1	1	1	0	1	1	1	0	3.70436	0	7618.18	5309.38	1	0	36	18
102253	36	1296	0	29.4091	83	140	suffering from central obesity		0	0	0.894244	0.837247	secondary educ	10	6.99943	5.55	100	1	19.0167	3	2.26566	0	0	1	1	1	0	0	1	0	0	0	0	1	1	1	1	1	1	1	0	12.4769	1	2533.48	1913.33	1	0	144	48
102255	37	1369	0	30.7456	84	127	no central obesity		0	0	0.959177	0.921599	primary educ	8	4.95807	4.218	76	1	25.1417	5	3.38793	0	0	1	0	1	0	0	0	0	0	0	1	1	1	0	0	1	1	0	0	0	0	2887.24	1956.35	1	0	60	30
102258	22	484	0	22.6183	92	134	no central obesity		0	0	1.04091	1.04344	secondary educ	12	14.1101	4.884	88	1	2.99444	3	2.16906	0	0	1	1	1	0	1	0	0	0	1	0	1	0	0	0	1	1	1	0	10.0873	0	9038.03	6534.68	1	0	24	12
102259	39	1521	60	31.2905	93	132		suffering from central obesity	0	0	1.06749	1.29807	primary educ	8	9.5457	6.327	114	0	2.8	6	4.12264	0	0	1	1	1	1	1	1	0	0	0	1	1	1	0	1	1	1	0	0	0	1	4358.08	2994.47	1	0	280	70
102259	41	1681	0	23.1384	71	115	no central obesity		0	0	1.06749	1.29807	primary educ	8	9.5457	4.7175	85	1	14.3111	6	4.12264	0	0	0	0	1	0	0	0	0	0	1	0	1	0	0	0	1	1	0	0	0	1	4358.08	2994.47	1	0	168	56
102261	56	3136	0	33.7822	78	144	suffering from central obesity		0	1	0.719711	0.710353	primary educ	5	6.5742	4.6065	83	1	7.23333	1	0.83962	1	0	1	1	0	0	0	0	0	0	0	1	1	1	0	0	1	1	1	0	13.3085	0	3302.29	2772.67	1	0	96	48
102262	23	529	0	30.6966	91	131	suffering from central obesity		0	0	0.900798	0.853445	secondary educ	12	7.40248	4.44	80	1	14	3	1.66038	0	0	1	1	0	0	1	0	0	0	0	1	1	1	0	0	1	1	1	0	18.8213	0	5657.5	3131.2	1	0	48	24
103005	27	729	0	28.7414	80	125	suffering from central obesity		0	0	0.931043	1.09571	primary educ	8	4.72153	4.107	74	1	18.9	5	3.21019	0	0	1	0	1	0	0	0	0	0	0	0	1	1	1	0	1	1	1	0	40.0318	0	3129.72	2009.4	1	0	84	42
103020	40	1600	0	32.4354	82	118	suffering from central obesity		0	0	1.63999	1.83949	secondary educ	11	8.1225	5.1615	93	1	33.6	3	2.33962	0	0	1	0	1	0	0	0	0	0	0	1	1	1	0	0	1	1	1	0	13.2339	0	4107.61	3203.41	1	0	64	32
103050	24	576	0	23.2438	87	154		no central obesity	0	0	1.04782	1.04853	primary educ	8	23.1151	4.7175	85	0	6.06667	2	0.98113	0	0	1	1	0	0	1	0	0	0	1	0	1	0	0	0	1	1	1	0	8.54032	1	12669.7	6215.3	1	0	120	40
103079	38	1444	0	32.9218	71	118	suffering from central obesity		1	1	0.0295592	0.300093	secondary educ	12	15.0682	7.215	130	1	24.5	7	3.58566	1	0	0	0	1	0	0	1	0	0	0	1	1	1	0	1	1	1	1	0	6.40297	1	5902.96	3023.71	1	0	392	98
103270	36	1296	0	18.4187	74	112		no central obesity	0	0	0.976766	1.17014	secondary educ	12	13.2054	4.6065	83	0	13.5333	4	2.9966	0	0	0	0	1	0	0	0	0	0	0	0	1	0	0	0	1	1	1	1	1	1	5406.13	4050	1	1	126	42
103270	35	1225	0	27.3926	79	111	suffering from central obesity		0	1	0.976766	1.17014	primary educ	8	13.2054	4.884	88	1	8.36111	4	2.9966	1	0	0	0	1	0	0	0	0	0	0	0	1	1	1	0	1	1	1	0	1	0	5406.13	4050	1	0	168	84
103273	20	400	0	19.8478	82	132	no central obesity		0	0	1.08161	1.27724	primary educ	8	5.73193	4.551	82	1	44.9944	4	2.7932	0	0	1	0	1	0	0	0	0	0	1	0	1	0	0	0	1	1	1	0	33.8413	1	3456.46	2413.65	1	0	48	16
103286	19	361	0	16.4474	66	104	no central obesity		0	0	0.927271	1.13817	primary educ	8	10.1411	4.44	80	1	11.6667	2	1.3434	0	0	0	0	0	0	0	0	0	0	0	0	1	0	0	0	1	1	1	0	9.44787	1	5704.26	3831.55	1	1	126	42
104011	36	1296	0	21.9917	81	129		no central obesity	0	0	0.426836	0.349297	primary educ	8	13.9194	4.7175	85	0	5.21111	4	2.65472	0	0	1	0	1	0	0	0	0	0	1	0	1	0	0	0	1	1	1	0	29.2896	1	7658.26	5082.63	1	0	144	48
104011	31	961	0	28.2016	70	140	suffering from central obesity			0	0.426836	0.349297	secondary educ	10	13.9194			1	5.28889	4	2.65472	0	0	1	1	1		0		0	0	0	0	1	1	1		0	1	1	0	29.2896	1	7658.26	5082.63	1	0	144	48
104014	31	961	0	19.1014	78	100	no central obesity		0	1	1.42365	1.62025	primary educ	8	5.14348	3.885	70	1	42.1167	4	3.58491	1	0	0	0	1	0	0	0	0	0	1	0	1	0	0	0	1	1	0	0	0	0	2988.38	2678.27	1	0	80	40
104023	28	784	0	18.729	80	103	no central obesity			1	0.471575	0.354685	tertiary educ	14	9.56144			1	16.6833	2	1.3434	1	0	1	0	0		0		0	0	1	0	1	0	0		0	1	1	0	2.36764	1	5956.9	4001.25	1	0	192	48
104038	25	625	0	21.969	77	127	no central obesity		0	0	0.586927	0.425057	secondary educ	12	10.7352	3.996	72	1	14.1167	4	2.51019	0	0	1	0	1	0	0	0	0	0	1	0	1	0	0	0	1	1	1	0	4.79838	0	6639.87	4166.84	1	0	84	42
104045	25	625	0	21.0809	92	139	no central obesity		0	0	0.563393	0.348438	secondary educ	12	13.5342	3.996	72	1	27.3	3	2.32453	0	0	1	1	1	0	1	0	0	0	1	0	1	0	0	0	1	1	1	0	29.9042	1	5077.3	3934.11	1	0	198	66
104051	34	1156	0	20.9392	90	126	no central obesity		0	0	0.536192	0.386392	secondary educ	14	9.40738	5.4945	99	1	20.0667	8	4.28378	0	0	1	1	1	0	0	0	0	0	1	0	1	0	0	0	1	1	1	0	12.4373	1	5631.12	3015.31	1	0	96	24
104053	26	676	0	23.2652	78	108	no central obesity		0	1	0.539337	0.418665	primary educ	8	8.10027	4.7175	85	1	17.5	5	2.28869	1	0	0	0	1	0	0	0	0	0	1	0	1	0	0	0	1	1	1	0	7.1802	1	5460.47	2499.47	1	0	192	48
104058	28	784	0	21.4264	78	125		no central obesity	0	0	0.37561	0.270995	secondary educ	12	12.1159	4.662	84	0	15.3222	3	1.93774	0	0	1	0	1	0	0	0	0	0	1	0	1	0	0	0	1	1	0	0	0	0	8330.61	5380.85	1	0	108	54
104058	21	441	0	27.9613	107	145	suffering from central obesity		0	0	0.37561	0.270995	secondary educ	12	12.1159	3.663	66	1	2.13889	3	1.93774	0	0	1	1	1	0	1	0	0	0	0	0	1	1	1	0	1	1	0	0	0	0	8330.61	5380.85	1	0	84	42
104059	27	729	0	26.2784	90	132		no central obesity	0	0	0.142934	0.341153	tertiary educ	15	36.8755	4.7175	85	0	5.83333	1	0.98113	0	0	1	1	0	0	1	0	0	0	0	0	1	1	1	0	1	1	1	0	21.919	1	7397.58	7257.99	1	0	392	98
104061	45	2025	0	25.9701	78	122	no central obesity			0	0.55076	0.419626	primary educ	8	6.18171			1	15.75	4	3.59433	0	0	1	0	0		0		0	0	0	0	1	1	1		0	1	1	0	2.48814	1	4327.31	3888.45	1	0	126	42
104071	34	1156	0	24.1068	76	102	suffering from central obesity		0	0	0.383833	0.318141	secondary educ	12	14.3368	4.44	80	1	5.36667	3	2.17849	0	0	0	0	1	0	0	0	0	0	1	0	1	0	0	0	1	1	1	0	18.4934	1	10519.9	7639.17	1	0	120	30
104073	50	2500	0	20.7279	110	179	no central obesity		0	0	0.601851	0.438714	secondary educ	9	7.3693	4.329	78	1	2.56667	5	4.37735	0	0	1	1	1	0	1	0	0	0	1	0	1	0	0	0	1	1	0	0	0	1	2925.29	2561	1	0	210	70
104083	35	1225	0	29.0446	97	137			0	0	0.457725	0.27383	secondary educ	12	20.1393	6.0495	109	0	7.58333	3	2.51887	0	0	1	1	1	0	1	1	0	0	0	0	1	1	1	1	1	1	1	0	11.3436	0	8781.78	7373.39	1	0	100	50
104083	27	729	0	33.9947	74	115	suffering from central obesity		0	1	0.457725	0.27383	secondary educ	12	20.1393	5.7165	103	1	24.0722	3	2.51887	1	0	0	0	1	0	0	1	0	0	0	1	1	1	0	1	1	1	1	0	11.3436	0	8781.78	7373.39	1	0	168	84
104089	42	1764	0	38.2892	96	137	suffering from central obesity			0	0.480944	0.290179	primary educ	8	16.236			1	16.1778	2	1.3932	0	0	1	1	0		1		0	0	0	1	1	1	0		0	1	1	0	31.0633	1	9624.83	6704.66	1	0	192	48
104099	26	676	0	23.2521	65	116	no central obesity			0	0.369689	0.243006	secondary educ	13	11.0752			1	4.66667	5	3.13359	0	0	0	0	1		0		0	0	1	0	1	0	0		0	1	1	0	20.6483	1	5885.69	3688.67	1	0	147	49
104106	37	1369	0	25.7576	71	106		no central obesity	0	0	0.0747747	0.228043	secondary educ	12	13.9941	4.773	86	0	6.68889	5	3.99056	0	0	0	0	1	0	0	0	0	0	0	0	1	1	1	0	1	1	1	0	9.53319	1	8271.06	6601.23	1	0	144	48
104106	33	1089	0	25.6799	68	107	no central obesity		0	0	0.0747747	0.228043	secondary educ	12	13.9941	4.44	80	1	7.93333	5	3.99056	0	0	0	0	1	0	0	0	0	0	0	0	1	1	1	0	1	1	1	0	9.53319	1	8271.06	6601.23	1	0	168	56
104113	41	1681	0	30.8231	86	127	suffering from central obesity		0	0	0.348799	0.20665	tertiary educ	16	14.5934	4.329	78	1	5.6	4	2.66981	0	0	1	0	1	0	0	0	0	0	0	1	1	1	0	0	1	1	1	0	15.6699	1	9530.62	6361.24	1	0	160	40
104119	30	900	0	24.6914	76	113	suffering from central obesity		0	1	0.371397	0.262941	primary educ	8	6.89981	4.773	86	1	12.6	4	2.96453	1	0	0	0	1	0	0	0	0	0	1	0	1	0	0	0	1	1	1	0	26.0433	0	3996.03	2961.59	1	0	42	21
104121	38	1444	0	18.2813	74	110		no central obesity	0	0	0.372109	0.278963	secondary educ	13	5.97404	4.0515	73	0	7	4	2.93774	0	0	0	0	1	0	0	0	0	0	0	0	1	0	0	0	1	1	1	0	7.9589	1	2901.66	2131.08	1	1	180	60
104121	29	841	0	30.8429	86	129	suffering from central obesity		0	0	0.372109	0.278963	secondary educ	11	5.97404	4.3845	79	1	9.41111	4	2.93774	0	0	1	0	1	0	0	0	0	0	0	1	1	1	0	0	1	1	1	0	7.9589	0	2901.66	2131.08	1	0	48	24
104124	24	576	1	31.1632	79	131		no central obesity		0	0.483745	0.332681	tertiary educ	14	18.5761			0	4.43333	3	2.28377	0	0	1	0	1		0		0	0	0	1	1	1	0		0	1	1	0	14.3542	1	6618.55	5038.42	1	0	364	91
104124	25	625	0	24.2194	80	128	no central obesity		0	0	0.483745	0.332681	secondary educ	12	18.5761	4.884	88	1	10.7333	3	2.28377	0	0	1	0	1	0	0	0	0	0	1	0	1	0	0	0	1	1	1	0	14.3542	1	6618.55	5038.42	1	0	312	78
104134	36	1296	0	22.649	76	115		no central obesity		0	0.595599	0.497134	primary educ	5	10.3695			0	21	4	3.01585	0	0	0	0	1		0		0	0	1	0	1	0	0		0	1	1	0	21.9101	0	4799.02	3618.28	1	0	144	72
104134	29	841	0	23.203	81	118	no central obesity		0	0	0.595599	0.497134	primary educ	8	10.3695	4.551	82	1	3.03333	4	3.01585	0	0	1	0	1	0	0	0	0	0	1	0	1	0	0	0	1	1	1	0	21.9101	0	4799.02	3618.28	1	0	120	60
104164	36	1296	0	25.7328	88	122	no central obesity		0	1	0.16665	0.391762	primary educ	8	28.3186	4.773	86	1	12.8333	1	0.83962	1	0	1	0	0	0	0	0	0	0	0	0	1	1	1	0	1	1	1	0	14.9343	0	8293.64	6963.51	1	0	84	42
104195	30	900	0	21.2588	97	129		no central obesity	0	0	0.879679	0.659112	primary educ	8	5.57353	4.4955	81	0	8.925	7	3.28303	0	0	1	1	1	0	0	0	0	0	1	0	1	0	0	0	1	1	1	0	23.762	0	2823.52	1324.25	1	0	132	66
104195	31	961	0	26.9806	75	120	suffering from central obesity		0	0	0.879679	0.659112	primary educ	8	5.57353	4.773	86	1	0.194444	7	3.28303	0	0	1	0	1	0	0	0	0	0	0	0	1	1	1	0	1	1	1	0	23.762	1	2823.52	1324.25	1	0	108	36
104211	35	1225	0	22.4197	80	122	suffering from central obesity		0	0	0.629201	0.344496	primary educ	8	18.2588	4.9395	89	1	6.76667	6	1.87622	0	0	1	0	0	0	0	0	0	0	1	0	1	0	0	0	1	1	1	0	20.5237	1	12277.9	3839.33	1	0	18	6
104217	32	1024	0	29.0473	106	130	suffering from central obesity		0	0	0.581265	0.485099	primary educ	8	11.3279	4.551	82	1	9.1	5	4.50943	0	0	1	1	1	0	1	0	0	0	0	0	1	1	1	0	1	1	0	0	0	1	6306.17	5687.44	1	0	210	70
104240	31	961	0	35.5441	94	134	suffering from central obesity		0	0	0.590405	0.456892	secondary educ	12	11.8744	4.0515	73	1	28	4	3.00075	0	0	1	1	1	0	1	0	0	0	0	1	1	1	0	0	1	1	1	0	44.6074	0	5241.36	3932	1	0	45	45
104284	54	2916	0	31.6923	98	158	suffering from central obesity		0	1	0.604166	0.483338	secondary educ	12	21.0774	4.1625	75	1	3.96667	3	1.83962	1	0	1	1	1	0	1	0	0	0	0	1	1	1	0	0	1	1	1	0	16.0371	0	5904.4	3620.62	1	0	96	48
104345	24	576	0	27.3522	89	130	suffering from central obesity		0	0	0.128897	0.384959	secondary educ	9	13.2436	4.773	86	1	28.8556	3	1.50378	0	0	1	0	0	0	1	0	0	0	0	0	1	1	1	0	1	1	0	0	0	0	7693.67	3856.53	1	0	154	77
105080	46	2116	0	28.0125	98	140	suffering from central obesity			1	0.787792	0.49032	secondary educ	10	43.9019			1	16.1	2	0.83962	0	1	1	1	0		1		0	0	0	0	1	1	1		0	1	1	0	19.6347	0	12892	5412.19	1	0	140	70
105110	30	900	5	35.801	99	150	suffering from central obesity		0	0	0.441592	0.68235	secondary educ	12	24.87	4.662	84	1	4.58889	4	2.51321	0	0	1	1	1	0	1	0	0	0	0	1	1	1	0	0	1	1	1	0	16.8935	1	13217.6	8304.65	1	0	224	56
105170	23	529	0	19.5019	73	114	no central obesity			0	0.565282	0.799721	secondary educ	12	37.0047			1	42	3	2.24755	0	0	0	0	1		0		0	0	1	0	1	0	0		0	1	1	0	26.1786	1	8132.54	6092.76	1	0	120	40
105182	25	625	0	18.2766	90	125		no central obesity	0	0	0.544816	0.779416	secondary educ	12	12.2372	4.7175	85	0	13.1444	6	1.98113	0	0	1	1	0	0	0	0	0	0	0	0	1	0	0	0	1	1	1	0	17.6675	0	4799.86	1584.86	1	1	108	54
105184	38	1444	0	28.1221	81	118	suffering from central obesity		0	0	0.508606	0.804231	tertiary educ	16	20.6265	5.661	102	1	9.1	4	2.98113	0	0	1	0	1	0	0	1	0	0	0	0	1	1	1	1	1	1	1	0	12.9389	1	10971.3	8176.73	1	0	192	48
105187	24	576	75	24.9161	77	111	suffering from central obesity		0	0	0.438121	0.662953	secondary educ	12	32.302	4.7175	85	1	28.7778	3	2.30264	0	0	0	0	1	0	0	0	0	0	1	0	1	0	0	0	1	1	1	0	33.5103	0	17322.4	13295.8	1	0	80	40
105189	38	1444	0	27.7258	95	135	suffering from central obesity		0	1	0.501538	0.732573	primary educ	8	11.7266	4.884	88	1	49.9333	3	2.66981	0	1	1	1	1	0	1	0	0	0	0	0	1	1	1	0	1	1	1	0	26.0244	0	4894.92	4356.17	1	0	126	63
105201	41	1681	0	29.1936	83	138	suffering from central obesity		0	0	0.428873	0.667284	primary educ	8	11.1007	5.772	104	1	27.1833	3	2.36792	0	0	1	0	0	0	0	1	0	0	0	0	1	1	1	1	1	1	1	0	7.5187	0	6496.49	5127.72	1	0	72	36
105203	34	1156	0	24.944	86	126	no central obesity			0	0.658323	0.889847	tertiary educ	15	15.035			1	0.7	5	2.93925	0	0	1	0	1		0		0	0	1	0	1	0	0		0	1	1	0	23.3016	0	5164.07	3035.7	1	0	140	70
105204	44	1936	0	20.8137	95	147		no central obesity	0	0	0.467432	0.681386	secondary educ	12	7.66741	4.218	76	0	8.4	4	2.82943	0	0	1	1	1	0	1	0	0	0	1	0	1	0	0	0	1	1	0	0	0	0	5454.06	3857.97	1	0	64	32
105204	35	1225	0	33.9142	88	122	suffering from central obesity			0	0.467432	0.681386	secondary educ	12	7.66741			1	33.25	4	2.82943	0	0	1	0	1		0		0	0	0	1	1	1	0		0	1	0	0	0	0	5454.06	3857.97	1	0	140	70
105219	40	1600	0	18.0934	66	98	no central obesity		0	0	0.588768	0.818646	primary educ	8	16.6512	4.662	84	1	28.2333	4	2.66981	0	0	0	0	1	0	0	0	0	0	0	0	1	0	0	0	1	1	1	0	23.8636	0	4815.32	3214	1	1	168	84
105220	30	900	0	25.2524	81	119	suffering from central obesity		0	0	0.668542	0.892999	primary educ	8	7.50582	5.0505	91	1	13.1833	5	3.72339	0	0	1	0	1	0	0	0	0	0	0	0	1	1	1	0	1	1	1	0	6.50282	0	4396.87	3274.25	1	0	182	91
105231	39	1521	0	32.3282	93	136	suffering from central obesity		1	1	0.446031	0.708655	secondary educ	10	15.6974	9.0465	163	1	29.0889	4	3.46226	1	0	1	1	1	1	1	1	0	0	0	1	1	1	0	1	1	1	1	0	24.9057	1	8599.46	7443.4	1	0	168	56
105260	31	961	0	28.4005	67	133	suffering from central obesity		1	0	0.486369	0.733315	secondary educ	12	17.7654	7.881	142	1	51.8778	6	4.11698	0	0	1	0	1	0	0	1	0	0	0	0	1	1	1	1	1	1	1	0	41.4331	0	10336	7092.21	1	0	140	70
105263	27	729	0	24.8358	93	138	no central obesity		0	0	0.524068	0.743435	secondary educ	12	13.1423	4.329	78	1	28.6222	4	2.64717	0	0	1	1	1	0	1	0	0	0	1	0	1	0	0	0	1	1	1	0	30.9118	0	7418.61	4909.58	1	0	48	24
105290	36	1296	0	30.105	89	144	suffering from central obesity		0	0	0.465741	0.706449	tertiary educ	15	10.6607	4.773	86	1	12.1333	4	3.03057	0	0	1	1	1	0	1	0	0	0	0	1	1	1	0	0	1	1	1	0	14.4182	0	4610.65	3493.23	1	0	120	60
105320	24	576	0	26.2155	74	127	no central obesity		0	0	0.575177	0.82596	secondary educ	9	10.0198	4.995	90	1	36.75	3	2.37736	0	0	1	0	1	0	0	0	0	0	0	0	1	1	1	0	1	1	1	0	13.2884	1	7570.26	5999.08	1	0	144	48
105350	49	2401	0	33.7994	81	146	suffering from central obesity		0	0	0.630441	0.893406	tertiary educ	14	29.2947	4.9395	89	1	5.05556	2	0.83962	0	0	1	1	0	0	0	0	0	0	0	1	1	1	0	0	1	1	1	0	24.2714	0	7244.58	3041.35	1	0	120	60
106002	33	1089	0	27.1102	94	143		suffering from central obesity	0	0	1.37637	1.54593	secondary educ	12	4.78394	5.106	92	0	35	5	2.88454	0	0	1	1	1	0	1	0	0	0	0	0	1	1	1	0	1	1	1	0	5.91859	0	3658.45	2110.59	1	0	80	40
106002	27	729	0	22.3828	95	127	no central obesity		0	0	1.37637	1.54593	secondary educ	12	4.78394	3.6075	65	1	28	5	2.88454	0	0	1	1	1	0	0	0	0	0	1	0	1	0	0	0	1	1	1	0	5.91859	0	3658.45	2110.59	1	0	56	28
106062	42	1764	0	27.0851	94	147		no central obesity	0	0	1.93936	2.05013	secondary educ	12	8.14208	6.2715	113	0	45.5	6	4.9717	0	0	1	1	1	0	1	1	0	0	0	0	1	1	1	1	1	1	1	0	12.7086	1	5135.83	4255.64	1	0	224	56
106062	34	1156	0	19.6438	82	118	no central obesity		0	0	1.93936	2.05013	primary educ	4	8.14208	4.7175	85	1	9.48889	6	4.9717	0	0	1	0	1	0	0	0	0	0	1	0	1	0	0	0	1	1	1	0	12.7086	1	5135.83	4255.64	1	0	96	32
106107	34	1156	0	18.6862	75	111	no central obesity		0	0	1.63999	1.83949	secondary educ	12	11.277	4.44	80	1	39.8222	4	3.23584	0	0	0	0	1	0	0	0	0	0	1	0	1	0	0	0	1	1	1	0	19.9863	1	5555.7	4494.34	1	0	42	14
106122	52	2704	0	25.4982	87	138	suffering from central obesity		0	0	1.754	1.95905	tertiary educ	14	15.6714	5.2725	95	1	2.33333	7	3.11396	0	0	1	0	1	0	1	0	0	0	0	0	1	1	1	0	1	1	1	0	13.78	1	4049.04	1801.22	1	0	144	48
106276	24	576	0	17.7043	85	113	no central obesity		0	1	1.53957	1.72299	secondary educ	12	11.2184	4.773	86	1	21.2333	3	2.20641	1	1	1	0	1	0	0	0	0	0	0	0	1	0	0	0	1	1	1	0	18.1311	0	5991.81	4406.79	1	1	140	70
106278	52	2704	0	30.4683	91	151	suffering from central obesity		0	0	1.89239	2.06079	primary educ	7	7.80251	5.55	100	1	35	3	2.83962	0	0	1	1	1	1	1	1	0	0	0	1	1	1	0	1	1	1	1	0	22.3024	1	3908.8	3699.83	1	0	192	48
106279	33	1089	0	25.546	90	155	no central obesity		0	1	1.94214	2.11163	primary educ	8	14.6248	4.551	82	1	3.96667	5	3.72792	1	0	1	1	1	0	1	0	0	0	0	0	1	1	1	0	1	1	1	0	9.17039	0	10739.2	8007	1	0	36	18
106280	21	441	0	23.3094	94	130	suffering from central obesity		0	0	1.89781	1.9821	secondary educ	12	14.2563	4.995	90	1	18.6667	3	2.32453	0	0	1	1	1	0	1	0	0	0	1	0	1	0	0	0	1	1	1	0	21.5123	1	10160.9	7873.08	1	0	120	40
106283	42	1764	0	20.4026	60	98		no central obesity	0	0	1.58318	1.80198	primary educ	8	15.2916	4.884	88	0	8.01111	6	4.4302	0	0	0	0	1	0	0	0	0	0	1	0	1	0	0	0	1	1	1	0	11.947	1	11532.9	8515.5	1	0	144	48
106283	41	1681	0	33.46	82	123	suffering from central obesity		0	0	1.58318	1.80198	primary educ	8	15.2916	4.329	78	1	6.68889	6	4.4302	0	0	1	0	1	0	0	0	0	0	0	1	1	1	0	0	1	1	1	0	11.947	1	11532.9	8515.5	1	0	144	48
106288	45	2025	0	27.7093	87	145	suffering from central obesity		0	1	1.89499	2.07279	secondary educ	12	25.1334	4.7175	85	1	13.0667	4	1.30188	1	0	1	1	0	0	1	0	0	0	0	0	1	1	1	0	1	1	1	0	11.6735	1	9299.9	3026.84	1	0	144	48
107064	51	2601	0	25.4603	83	133	no central obesity		1	1	1.4533	1.64761	primary educ	7	21.5279	7.992	144	1	12.9111	5	1.80188	1	1	1	0	0	0	0	1	0	0	0	0	1	1	1	1	1	1	1	0	5.9736	0	13017.4	4691.16	1	0	40	20
107081	36	1296	0	26.8545	84	133	suffering from central obesity		0	0	2.59943	2.67021	primary educ	8	5.66514	4.3845	79	1	30.1	3	1.82302	0	0	1	0	0	0	0	0	0	0	0	0	1	1	1	0	1	1	1	0	5.2262	1	3490.36	2121	1	0	144	36
107126	43	1849	0	28.7337	86	139		no central obesity	0	1	1.50581	1.7223	secondary educ	12	13.8479	4.884	88	0	8.47778	5	3.06793	0	1	1	0	1	0	1	0	0	0	0	0	1	1	1	0	1	1	1	0	21.5278	1	7299.52	4478.89	1	0	180	60
107126	40	1600	0	26.4372	68	138	suffering from central obesity		0	0	1.50581	1.7223	secondary educ	12	13.8479	4.995	90	1	26.7556	5	3.06793	0	0	1	0	1	0	0	0	0	0	0	0	1	1	1	0	1	1	1	0	21.5278	0	7299.52	4478.89	1	0	40	40
107154	26	676	0	23.7915	72	127	suffering from central obesity		0	0	1.53207	1.75145	secondary educ	11	4.7927	4.6065	83	1	18.6667	4	2.24341	0	0	1	0	0	0	0	0	0	0	1	0	1	0	0	0	1	1	0	0	0	1	3426.48	1921.75	1	0	75	25
107176	42	1764	0	24.963	98	146		no central obesity	0	0	1.01824	1.03123	primary educ	8	7.61139	4.551	82	0	3.34444	4	1	0	0	1	1	0	0	1	0	0	0	1	0	1	0	0	0	1	1	1	0	39.9002	1	4566.39	1141.6	1	0	216	54
107267	52	2704	0	20.7417	102	172		no central obesity	0	0	1.38411	1.62357	primary educ	1	3.49835	4.9395	89	0	25.9778	6	4.13207	0	0	1	1	1	0	1	0	0	0	1	0	1	0	0	0	1	1	1	0	45.7793	1	1926.91	1327.02	1	0	90	30
107267	40	1600	0	20.78	78	137	no central obesity		0	0	1.38411	1.62357	primary educ	8	3.49835	4.773	86	1	41.6111	6	4.13207	0	0	1	0	1	0	0	0	0	0	1	0	1	0	0	0	1	1	1	0	45.7793	1	1926.91	1327.02	1	0	90	30
107282	29	841	0	19.4453	77	123	no central obesity		0	0	1.34929	1.5681	secondary educ	12	17.8458	5.8275	105	1	4.82222	3	2.15661	0	0	1	0	1	0	0	1	0	0	1	0	1	0	0	1	1	1	1	0	2.89202	0	13174.8	9471	1	0	48	24
107285	46	2116	0	36.1445	85	123	suffering from central obesity		0	0	1.40293	1.60282	secondary educ	12	51.499	5.994	108	1	11.4333	6	1.83962	0	0	1	0	1	0	0	1	0	0	0	1	1	1	0	1	1	1	1	0	9.86264	0	18036.5	5530.04	1	0	48	24
107287	42	1764	0	16.2833	82	112		no central obesity	0	1	1.31784	1.55626	primary educ	6	3.72333	3.8295	69	0	10.2667	5	4.09434	1	0	1	0	1	0	0	0	0	0	0	0	1	0	0	0	1	1	1	1	0.752056	1	2634.73	2157.5	1	1	180	60
107287	32	1024	0	22.4336	80	131	no central obesity		0	1	1.31784	1.55626	primary educ	5	3.72333	5.55	100	1	10.7333	5	4.09434	1	0	1	0	1	0	0	1	0	0	1	0	1	0	0	1	1	1	1	0	0.752056	0	2634.73	2157.5	1	0	120	60
108024	27	729	0	28.7761	91	128	no central obesity		0	0	0.286937	0.462227	tertiary educ	14	17.1775	5.661	102	1	9.8	4	2.62037	0	0	1	1	1	0	0	1	0	0	0	0	1	1	1	1	1	1	1	0	22.0185	0	8709.23	5705.35	1	0	108	54
108054	30	900	0	21.121	92	126	no central obesity		0	0	0.487727	0.729587	primary educ	8	32.7141	4.4955	81	1	28	3	0.83962	0	0	1	1	0	0	0	0	0	0	1	0	1	0	0	0	1	1	1	0	7.82508	1	22658	6341.37	1	0	168	56
108223	59	3481	0	32.4606	94	150	suffering from central obesity		0	1	0.232276	0.50987	secondary educ	10	17.8754	5.106	92	1	8.63333	2	1.68868	0	1	1	1	1	0	1	0	0	0	0	1	1	1	0	0	1	1	1	0	9.52788	0	6867.82	5798.77	1	0	168	84
109010	21	441	0	18.505	79	125	no central obesity		0	0	0.882466	1.18127	secondary educ	12	9.05505	4.9395	89	1	32.6667	9	4.95284	0	0	1	0	0	0	0	0	0	0	1	0	1	0	0	0	1	1	1	0	3.13727	0	5730.02	3153.32	1	0	36	18
109226	33	1089	0	24.8003	83	126		no central obesity		0	0.299771	0.430869	primary educ	7	23.0498			0	5.21111	5	3.22868	0	0	1	0	1		0		0	0	1	0	1	0	0		0	1	1	0	14.7385	1	12990	8388.09	1	0	280	70
109226	31	961	0	31.0541	98	143	suffering from central obesity		0	1	0.299771	0.430869	secondary educ	12	23.0498	6.105	110	1	4.66667	5	3.22868	1	0	1	1	1	1	1	1	0	0	0	1	1	1	0	1	1	1	1	0	14.7385	1	12990	8388.09	1	0	280	70
109241	39	1521	0	28.3935	82	114	suffering from central obesity		0	0	0.128334	0.427101	tertiary educ	15	9.63311	4.7175	85	1	29.3028	5	4.33019	0	0	1	0	1	0	0	0	0	0	0	0	1	1	1	0	1	1	1	0	23.4205	1	4999.75	4329.98	1	0	120	40
110140	30	900	0	28.2622	89	150	suffering from central obesity		0	1	0.358167	0.654231	primary educ	8	18.3071	6.771	122	1	1.63333	4	2.99056	0	1	1	1	1	1	1	1	0	0	0	0	1	1	1	1	1	1	1	0	8.18278	0	12601.4	9421.28	1	0	48	24
110205	56	3136	0	30.9164	84	139	suffering from central obesity		0	0	0.231135	0.506835	primary educ	7	15.3708	5.4945	99	1	18.725	1	0.83962	0	0	1	0	0	0	0	0	0	0	0	1	1	1	0	0	1	1	1	0	34.667	1	7283.85	6115.67	1	0	30	10
110210	20	400	0	21.8038	69	106	no central obesity			0	0.322749	0.619382	secondary educ	10	18.7418			1	23.4889	7	1.72868	0	0	0	0	0		0		0	0	1	0	1	0	0		0	1	1	0	19.781	0	10837.8	2676.45	1	0	24	12
110212	21	441	0	25.0995	97	129	no central obesity		0	1	0.360497	0.652156	primary educ	8	11.5515	3.9405	71	1	38.9667	2	1.26642	1	0	1	1	0	0	0	0	0	0	0	0	1	1	1	0	1	1	1	0	3.95905	0	7748.68	4906.54	1	0	36	18
110214	21	441	0	27.8539	97	159	suffering from central obesity		0	1	0.328879	0.624947	secondary educ	12	12.6456	4.6065	83	1	3.5	3	2.20641	1	0	1	1	1	0	1	0	0	0	0	0	1	1	1	0	1	1	1	0	4.53943	1	7771.08	5715.39	1	0	168	56
110216	33	1089	0	23.8785	82	125	suffering from central obesity		0	0	0.300841	0.596374	tertiary educ	15	20.6046	3.996	72	1	22.8667	1	0.83962	0	0	1	0	0	0	0	0	0	0	1	0	1	0	0	0	1	1	1	0	24.8473	1	8643.2	7257	1	0	234	78
110227	32	1024	0	24.4764	88	129	no central obesity			1	0.272558	0.451028	secondary educ	12	21.4411			1	14.2333	1	0.83962	1	1	1	0	0		0		0	0	1	0	1	0	0		0	1	1	0	23.9548	1	8964.17	7526.5	1	0	150	50
110228	51	2601	0	28.4763	90	155	suffering from central obesity		0	0	0.355379	0.466808	secondary educ	9	7.48774	4.4955	81	1	22.89	6	4.36113	0	0	1	1	0	0	1	0	0	0	0	0	1	1	1	0	1	1	1	0	17.3123	0	4501.32	3271.8	1	0	48	24
110260	36	1296	0	28.8558	90	147	suffering from central obesity		0	1	0.165613	0.220267	secondary educ	12	16.0118	4.7175	85	1	25.6083	6	3.31131	1	0	1	1	0	0	1	0	0	0	0	0	1	1	1	0	1	1	1	0	29.766	0	4879.74	2693.06	1	0	18	9
110274	36	1296	0	27.1166	82	143	no central obesity		0	1	3.10073	2.89758	secondary educ	12	25.7982	4.3845	79	1	13.7667	4	3.89622	1	1	1	1	1	0	0	0	0	0	0	0	1	1	1	0	1	1	0	0	0	0	8448.18	8228.99	1	0	168	84
110275	24	576	0	17.8046	73	111	no central obesity		0	0	0.180128	0.449408	secondary educ	11	5.71019	4.662	84	1	3.5	4	2.75812	0	0	0	0	1	0	0	0	0	0	0	0	1	0	0	0	1	1	1	0	0.95615	0	3610.03	2489.22	1	1	70	35
110291	41	1681	0	45.4629	91	140	suffering from central obesity		0	1	0.277718	0.565158	primary educ	8	17.2036	6.1605	111	1	7	6	3.11321	1	0	1	1	1	1	1	1	0	0	0	1	1	1	0	1	1	1	1	0	15.9395	1	9786.48	5077.9	1	0	252	84
110292	44	1936	0	37.6772	118	177	suffering from central obesity		0	0	0.306767	0.180838	tertiary educ	14	81.0925	4.6065	83	1	32.6667	1	0.83962	0	0	1	1	1	0	1	0	0	0	0	1	1	1	0	0	1	1	1	0	8.44679	0	7490.51	6289.18	1	0	30	30
111012	47	2209	0	25.8226	91	124		no central obesity	0	1	0.725314	0.434337	tertiary educ	16	22.612	5.9385	107	0	21	4	2.82075	1	0	1	1	1	0	0	1	0	0	0	0	1	1	1	1	1	1	1	0	26.8617	1	6770.48	4774.46	1	0	120	40
111012	42	1764	0	27.9173	86	127	no central obesity		0	0	0.725314	0.434337	tertiary educ	16	22.612	4.8285	87	1	19.0167	4	2.82075	0	0	1	0	1	0	0	0	0	0	0	0	1	1	1	0	1	1	1	0	26.8617	1	6770.48	4774.46	1	0	120	40
111019	25	625	0	23.6146	79	113	no central obesity		0	0	0.471061	0.192818	tertiary educ	14	11.1912	4.773	86	1	17.0333	3	1.30264	0	0	0	0	0	0	0	0	0	0	1	0	1	0	0	0	1	1	1	0	6.107	1	7055.08	3063.41	1	0	264	66
111042	40	1600	0	30.53	85	137		suffering from central obesity	0	0	0.643842	0.362643	secondary educ	12	50.7998	6.549	118	0	8.24444	5	2.27585	0	0	1	0	1	1	1	1	0	0	0	1	1	1	0	1	1	1	1	0	20.9188	1	16983.1	7730.2	1	0	144	48
111042	38	1444	0	31.4465	103	137	suffering from central obesity		0	1	0.643842	0.362643	secondary educ	12	50.7998	4.6065	83	1	8.63333	5	2.27585	1	1	1	1	1	0	1	0	0	0	0	1	1	1	0	0	1	1	1	0	20.9188	1	16983.1	7730.2	1	0	162	54
111072	32	1024	0	19.1873	77	128		no central obesity	0	0	0.591967	0.314429	tertiary educ	17	21.0981	4.8285	87	0	8.96	4	2.18793	0	0	1	0	1	0	0	0	0	0	1	0	1	0	0	0	1	1	1	0	26.3755	0	8472	4634.04	1	0	48	48
111072	26	676	0	21.2422	81	122	no central obesity			0	0.591967	0.314429	tertiary educ	15	21.0981			1	31.9667	4	2.18793	0	0	1	0	1		0		0	0	1	0	1	0	0		0	1	1	0	26.3755	0	8472	4634.04	1	0	80	40
111102	36	1296	0	26.1892	69	109	suffering from central obesity			0	0.536875	0.238125	secondary educ	12	34.2841			1	5.13333	6	3.02528	0	0	0	0	1		0		0	0	0	0	1	1	1		0	1	1	0	6.90358	1	13360.4	6736.5	1	0	144	48
111142	27	729	0	28.0337	78	113	suffering from central obesity		0	1	0.637868	0.355881	secondary educ	12	19.6369	4.551	82	1	6.61111	4	2.71849	1	0	0	0	1	0	0	0	0	0	0	0	1	1	1	0	1	1	1	0	11.4635	1	9368.98	6367.37	1	0	252	63
111151	21	441	0	13.146	88	133	suffering from central obesity		0	1	0.727135	0.441963	secondary educ	11	11.4011	4.329	78	1	9.8	3	2.23736	1	0	1	0	0	0	1	0	0	0	0	0	1	0	0	0	1	1	1	0	15.5247	0	5846.18	4360	1	1	144	72
111155	31	961	0	26.8433	89	119	suffering from central obesity		0	1	0.471435	0.180296	secondary educ	12	26.7219	5.4945	99	1	7.64167	3	1.42453	1	0	1	0	1	0	0	0	0	0	0	0	1	1	1	0	1	1	1	0	42.3386	0	11157.7	5298.17	1	0	108	54
111163	30	900	2	25.0767	86	125		no central obesity	0	0	0.65037	0.367829	tertiary educ	16	69.1237	5.2725	95	0	13.7278	1	1	0	0	1	0	0	0	0	0	0	0	0	0	1	1	1	0	1	1	1	0	70.9562	0	20613.7	20613.7	1	0	80	40
111173	53	2809	0	24.009	116	191		no central obesity	0	1	0.309248	0.178456	secondary educ	9	15.1767	4.6065	83	0	2.72222	4	3.05661	1	0	1	1	1	0	1	0	0	0	1	0	1	0	0	0	1	1	1	0	13.6842	0	10103.6	7720.67	1	0	96	48
111173	30	900	0	29.5701	79	125	no central obesity			0	0.309248	0.178456	secondary educ	9	15.1767			1	3.38333	4	3.05661	0	0	1	0	1		0		0	0	0	0	1	1	1		0	1	1	0	13.6842	1	10103.6	7720.67	1	0	144	48
111183	48	2304	0	23.3259	96	164	suffering from central obesity		0	0	0.545777	0.249605	primary educ	7	10.1348	4.4955	81	1	4.39444	6	4.44226	0	0	1	1	1	0	1	0	0	0	1	0	1	0	0	0	1	1	1	0	10.2391	1	3904.47	2890.78	1	0	168	56
111234	33	1089	0	33.0122	95	130	suffering from central obesity		0	0	0.369499	0.0715068	tertiary educ	15	36.6378	4.1625	75	1	11.4333	6	2.38	0	0	1	1	1	0	1	0	0	0	0	1	1	1	0	0	1	1	1	0	46.6838	1	14457.8	5734.95	1	0	120	40
112044	26	676	0	26.515	86	118	suffering from central obesity		0	0	0.203444	0.432049	tertiary educ	16	20.143	5.106	92	1	5.05556	4	3.11887	0	0	1	0	1	0	0	0	0	0	0	0	1	1	1	0	1	1	1	0	18.9989	0	12824.1	9999.14	1	0	108	54
112114	26	676	0	27.6032	85	117	no central obesity		0	0	0.202889	0.431596	secondary educ	12	11.0987	4.1625	75	1	3.5	3	2.18793	0	0	1	0	1	0	0	0	0	0	0	0	1	1	1	0	1	1	1	0	54.5994	1	6354.49	4634.39	1	0	112	28
112116	29	841	4	25.2727	97	139		no central obesity	0	0	0.163778	0.400091	tertiary educ	14	16.0013	4.3845	79	0	33.25	3	2.28377	0	0	1	1	1	0	1	0	0	0	0	0	1	1	1	0	1	1	1	0	52.3056	0	8056.14	6132.79	1	0	84	42
112116	26	676	4	32.5163	68	121	suffering from central obesity		0	0	0.163778	0.400091	tertiary educ	14	16.0013	4.3845	79	1	5.83333	3	2.28377	0	0	1	0	1	0	0	0	0	0	0	1	1	1	0	0	1	1	1	0	52.3056	0	8056.14	6132.79	1	0	42	21
112119	58	3364	0	46.0472	79	138	suffering from central obesity		1	0	1.03761	0.946863	primary educ	4	8.35026	8.6025	155	1	19.7167	7	2.73812	0	0	1	0	0	0	0	1	0	0	0	1	1	1	0	1	1	1	1	0	12.4017	0	5925.23	2317.71	1	0	14	14
112130	30	900	0	24.3358	80	120		no central obesity	0	0	0.122787	0.400906	tertiary educ	14	38.2313	4.329	78	0	25.5111	3	2.26642	0	0	1	0	1	0	0	0	0	0	1	0	1	0	0	0	1	1	1	0	23.8088	0	8782.13	6634.67	1	0	40	40
112130	28	784	0	22.9754	72	111	no central obesity		0	0	0.122787	0.400906	tertiary educ	14	38.2313	3.885	70	1	8.63333	3	2.26642	0	0	0	0	1	0	0	0	0	0	1	0	1	0	0	0	1	1	1	0	23.8088	0	8782.13	6634.67	1	0	35	35
112179	47	2209	0	27.938	80	118	no central obesity		0	0	0.123086	0.376414	tertiary educ	14	24.7892	5.217	94	1	15.9444	2	0.83962	0	0	1	0	1	0	0	0	0	0	0	0	1	1	1	0	1	1	1	0	54.5986	1	7338.24	3080.67	1	0	135	45
112184	20	400	0	25.8845	68	116	no central obesity		0	1	0.174165	0.430166	secondary educ	12	31.704	4.3845	79	1	40.8333	3	1.95661	1	0	0	0	1	0	0	0	0	0	0	0	1	1	1	0	1	1	1	0	72.783	1	21511.9	14030.1	1	0	42	14
112194	36	1296	0	29.8186	95	129	suffering from central obesity		0	1	0.110469	0.272416	secondary educ	12	23.7927	4.44	80	1	16.8	5	2.24038	1	1	1	1	0	0	0	0	0	0	0	0	1	1	1	0	1	1	1	0	25.7259	0	11553.7	5176.95	1	0	80	40
113056	76	5776	0	20.3131	89	159		no central obesity	0	1	0.904437	1.20221	primary educ	4	19.6725	3.885	70	0	6.14444	6	0.84906	1	0	1	1	1	0	1	0	0	0	1	0	1	0	0	0	1	1	0	1	0	0	14798	2094.07	1	0	60	30
113084	64	4096	12	26.5388	147	255		suffering from central obesity	0	0	0.632378	0.926394	primary educ	7	20.4432	4.44	80	0	9.33333	5	2.68868	0	0	1	1	1	0	1	0	0	0	0	0	1	1	1	0	1	1	1	0	9.21623	1	13559.9	7291.67	1	0	231	77
113084	51	2601	0	33.6892	127	207	suffering from central obesity		1	0	0.632378	0.926394	primary educ	7	20.4432	8.3805	151	1	18.2	5	2.68868	0	0	1	1	1	1	1	1	0	0	0	1	1	1	0	1	1	1	1	0	9.21623	1	13559.9	7291.67	1	0	105	35
113131	44	1936	0	33.4934	91	147	suffering from central obesity		0	1	0.718567	1.01709	secondary educ	12	9.67816	6.3825	115	1	18.7833	5	3.16981	1	0	1	1	1	1	1	1	0	0	0	1	1	1	0	1	1	1	1	0	7.51507	1	4512.76	2860.92	1	0	252	84
113161	47	2209	0	27.3546	100	152	suffering from central obesity		0	0	0.465403	0.185801	secondary educ	12	16.3764	6.0495	109	1	5.91111	4	3.11924	0	0	1	1	1	1	1	1	0	0	0	0	1	1	1	1	1	1	1	0	18.8452	1	10428.9	8132.58	1	0	120	40
113176	44	1936	0	31.5776	82	131	suffering from central obesity		0	1	0.73739	1.03597	secondary educ	12	13.9069	5.7165	103	1	15.75	6	1.93585	1	0	1	0	0	0	0	1	0	0	0	1	1	1	0	1	1	1	1	0	7.46966	0	3716.07	1198.96	1	0	96	48
113206	39	1521	0	26.7848	97	152	suffering from central obesity		1	0	0.574154	0.866714	primary educ	8	4.1688	7.326	132	1	20.0667	7	5.05358	0	0	1	1	1	1	1	1	0	0	0	0	1	1	1	1	1	1	1	0	12.8729	1	2042.92	1474.86	1	0	108	36
113236	35	1225	0	23.5662	87	124	suffering from central obesity		0	1	0.481001	0.752238	primary educ	8	13.6979	5.328	96	1	9.25556	7	4.65397	1	0	1	0	1	0	0	0	0	0	1	0	1	0	0	0	1	1	1	0	11.1496	0	10367.1	6892.57	1	0	60	30
113264	41	1681	0	32.9521	74	120	suffering from central obesity		0	0	0.859473	1.15283	tertiary educ	14	10.7817	4.1625	75	1	15.6333	4	2.90717	0	0	1	0	1	0	0	0	0	0	0	1	1	1	0	0	1	1	1	0	6.53317	0	5587.69	4061.09	1	0	56	28
113265	43	1849	6	25.5192	93	152		no central obesity	0	1	0.812741	1.11154	secondary educ	12	4.24354	6.771	122	0	4.2	9	6.47548	1	1	1	1	1	0	1	1	0	0	0	0	1	1	1	1	1	1	1	1	12.835	1	2074.92	1492.9	1	0	288	72
113265	41	1681	0	23.6195	86	126	no central obesity		0	0	0.812741	1.11154	primary educ	8	4.24354	4.4955	81	1	18.2	9	6.47548	0	0	1	0	1	0	0	0	0	0	1	0	1	0	0	0	1	1	1	0	12.835	1	2074.92	1492.9	1	0	120	30
113281	36	1296	0	21.7645	84	134	no central obesity		0	0	0.718688	1.01281	primary educ	8	11.2865	3.8295	69	1	28	6	3.02528	0	0	1	0	1	0	0	0	0	0	1	0	1	0	0	0	1	1	1	0	7.24235	1	4500.2	2269.06	1	0	45	15
113296	47	2209	0	29.3291	91	128	suffering from central obesity		0	1	0.50652	0.802277	secondary educ	12	21.2401	4.8285	87	1	6.92222	6	4.51321	1	1	1	1	1	0	0	0	0	0	0	0	1	1	1	0	1	1	1	0	6.10489	0	13890.2	10448.2	1	0	24	12
201007	20	400	0	19.0057	84	132		no central obesity	0	0	52.28	14.2009	primary educ	8	14.1878	4.3845	79	0	27.2222	9	3.5283	0	0	1	0	0	0	0	0	0	1	1	0	0	0	0	0	1	1	0	0	0	1	6826.38	2676.17	2	0	120	30
201007	64	4096	0	20.7927	88	153	no central obesity		0	1	52.28	14.2009	no formal educ	0	14.1878	5.106	92	1	15.2444	9	3.5283	1	0	1	1	0	0	1	0	0	1	1	0	0	0	0	0	1	1	0	0	0	1	6826.38	2676.17	2	0	144	36
201027	31	961	0	25.5581	88	133	no central obesity		0	1	52.3375	14.0489	secondary educ	12	14.162	4.4955	81	1	7.03889	7	4.17962	1	0	1	0	1	0	1	0	0	1	0	0	0	1	1	0	1	1	0	0	0	0	9942.7	5936.67	2	0	24	12
201037	55	3025	0	29.0741	100	171	suffering from central obesity		0	0	25.8285	13.8272	secondary educ	12	19.5392	5.55	100	1	27.7667	6	1.68868	0	0	1	1	1	1	1	1	0	1	0	0	0	1	1	1	1	1	1	0	2.41323	0	8287.85	2332.59	2	0	84	42
201047	52	2704	0	22.8756	88	129		no central obesity	0	0	25.7712	13.7439	tertiary educ	14	32.6346	3.9405	71	0	3.57778	4	1.83962	0	0	1	0	1	0	0	0	0	1	1	0	0	0	0	0	1	1	0	0	0	0	10392.2	4779.42	2	0	108	54
201047	45	2025	0	21.9516	87	137	no central obesity		0	1	25.7712	13.7439	tertiary educ	15	32.6346	4.329	78	1	25.1533	4	1.83962	0	1	1	0	1	0	1	0	0	1	1	0	0	0	0	0	1	1	0	0	0	0	10392.2	4779.42	2	0	96	48
201057	31	961	0	24.0506	69	131	no central obesity			0	52.6408	13.7172	primary educ	8	5.72132			1	46.7056	7	5.03057	0	0	1	0	1		0		0	1	1	0	0	0	0		0	1	0	0	0	0	3812.49	2739.86	2	0	48	24
201067	78	6084	0	28.0699	128	161		suffering from central obesity	0	0	25.5763	13.5619	primary educ	6	13.6607	5.6055	101	0	6.61111	2	1.61321	0	0	1	1	1	1	1	1	0	1	0	0	0	1	1	1	1	1	0	0	0	0	9783.34	7891.29	2	0	126	63
201067	75	5625	0	30.2551	103	199	suffering from central obesity		0	0	25.5763	13.5619	primary educ	5	13.6607	5.328	96	1	12.9111	2	1.61321	0	0	1	1	1	0	1	0	0	1	0	1	0	1	0	0	1	1	0	0	0	1	9783.34	7891.29	2	0	168	56
201077	30	900	0	29.0642	91	136	suffering from central obesity		0	1	25.364	13.3507	secondary educ	12	19.4696	4.44	80	1	19.1333	5	2.78528	1	0	1	1	1	0	1	0	0	1	0	0	0	1	1	0	1	1	1	0	0.929726	1	10424.4	5807	2	0	168	56
201087	49	2401	0	21.6757	82	113		no central obesity	0	0	52.5507	13.9433	primary educ	6	2.84228	4.773	86	0	16.8	8	6.84603	0	0	1	0	1	0	0	0	0	1	1	0	0	0	0	0	1	1	0	0	0	1	1795.2	1536.25	2	0	105	35
201087	38	1444	0	25.2704	72	127	suffering from central obesity		0	0	52.5507	13.9433	primary educ	8	2.84228	4.773	86	1	35.6222	8	6.84603	0	0	1	0	1	0	0	0	0	1	0	0	0	1	1	0	1	1	0	0	0	1	1795.2	1536.25	2	0	120	40
201107	60	3600	0	29.2597	103	160		suffering from central obesity		1	53.0267	13.3182	secondary educ	12	16.8125			0	9.66389	9	2.50943	1	0	1	1	1	1	1	1	0	1	0	0	0	1	1		0	1	0	0	0	1	9771.02	2724.41	2	0	120	30
201107	59	3481	0	30.3232	83	122	suffering from central obesity		0	0	53.0267	13.3182	primary educ	7	16.8125	5.2725	95	1	14.3733	9	2.50943	0	0	1	0	1	0	0	0	0	1	0	1	0	1	0	0	1	1	0	0	0	1	9771.02	2724.41	2	0	90	30
201297	66	4356	0	23.8417	82	130		no central obesity	0	1	53.1959	13.1433	secondary educ	12	24.5375	5.439	98	0	37.8	2	1.68868	1	0	1	0	1	0	0	0	0	1	1	0	0	0	0	0	1	1	0	0	0	0	5260.12	4441.33	2	0	42	42
201297	58	3364	0	24.5761	96	151	no central obesity		0	0	53.1959	13.1433	secondary educ	12	24.5375	4.662	84	1	22.1667	2	1.68868	0	0	1	1	1	0	1	0	0	1	1	0	0	0	0	0	1	1	0	0	0	0	5260.12	4441.33	2	0	50	25
201309	82	6724	0	20.0957	85	129		no central obesity	0	1	53.0174	13.312	tertiary educ	16	22.5029	4.773	86	0	6.49444	2	1.68868	0	1	1	0	1	0	0	0	0	1	1	0	0	0	0	0	1	1	0	0	0	0	11147.9	9412.61	2	0	0	0
201309	52	2704	0	21.7373	72	119	no central obesity		0	0	53.0174	13.312	tertiary educ	15	22.5029	4.3845	79	1	5.01667	2	1.68868	0	0	0	0	1	0	0	0	0	1	1	0	0	0	0	0	1	1	0	0	0	1	11147.9	9412.61	2	0	144	48
201311	30	900	0	23.2437	96	128	no central obesity		0	0	25.2498	12.6762	primary educ	8	10.7174	4.3845	79	1	5.83333	5	3.06981	0	0	1	1	1	0	0	0	0	1	1	0	0	0	0	0	1	1	0	0	0	1	5682.3	3488.71	2	0	120	40
201329	37	1369	0	19.4954	76	104		no central obesity	0	0	25.9908	13.7631	secondary educ	12	10.4194	4.8285	87	0	3.5	4	3.07547	0	0	0	0	1	0	0	0	0	1	1	0	0	0	0	0	1	1	0	1	0	1	5009.71	3851.8	2	0	108	36
201329	30	900	0	34.3512	92	121	suffering from central obesity		0	1	25.9908	13.7631	secondary educ	12	10.4194	4.329	78	1	7.46667	4	3.07547	1	0	1	1	1	0	0	0	0	1	0	1	0	1	0	0	1	1	0	0	0	0	5009.71	3851.8	2	0	112	56
202001	55	3025	0	28.9338	73	107		no central obesity	0	0	54.8765	11.6291	primary educ	4	21.4381	5.0505	91	0	27.0667	6	2.84905	0	0	0	0	1	0	0	0	0	1	0	0	0	1	1	0	1	1	0	0	0	0	8085.13	3839.16	2	0	96	48
202001	52	2704	0	29.1477	66	131	suffering from central obesity		0	0	54.8765	11.6291	primary educ	6	21.4381	4.773	86	1	24.5	6	2.84905	0	0	1	0	1	0	0	0	0	1	0	0	0	1	1	0	1	1	0	0	0	1	8085.13	3839.16	2	0	200	50
202008	42	1764	0	22.237	71	126	no central obesity		0	0	54.9522	11.5731	primary educ	8	4.64208	4.0515	73	1	16.24	8	5.17359	0	0	1	0	1	0	0	0	0	1	1	0	0	0	0	0	1	1	0	0	0	1	2075.84	1342.44	2	0	108	36
202017	37	1369	0	29.4661	90	125		no central obesity	0	0	54.9697	11.4881	secondary educ	12	12.9384	4.44	80	0	4.88056	4	2.65019	0	0	1	1	1	0	0	0	0	1	0	0	0	1	1	0	1	1	0	0	0	0	5531.79	3665.07	2	0	10	10
202017	29	841	0	21.9409	95	144	no central obesity		0	0	54.9697	11.4881	secondary educ	12	12.9384	5.1615	93	1	18.4333	4	2.65019	0	0	1	1	0	0	1	0	0	1	1	0	0	0	0	0	1	1	0	0	0	1	5531.79	3665.07	2	0	108	36
202027	51	2601	0	18.8468	90	133		no central obesity	0	0	55.0465	11.3133	primary educ	7	3.4054	4.6065	83	0	10.7333	10	4.95283	0	0	1	1	1	0	1	0	0	1	1	0	0	0	0	0	1	1	0	1	0	0	2095.71	1037.97	2	0	96	48
202027	50	2500	0	18.6504	73	116	no central obesity		0	0	55.0465	11.3133	primary educ	5	3.4054	4.44	80	1	19.9733	10	4.95283	0	0	0	0	1	0	0	0	0	1	1	0	0	0	0	0	1	1	0	0	0	0	2095.71	1037.97	2	0	36	18
202037	44	1936	10	19.9342	80	121		no central obesity	0	0	54.4042	11.8192	primary educ	8	18.7996	4.2735	77	0	3.98611	8	3.78301	0	0	1	0	1	0	0	0	0	1	1	0	0	0	0	0	1	1	0	0	0	0	11169.5	5281.77	2	0	18	9
202037	42	1764	0	34.9751	86	123	suffering from central obesity		0	0	54.4042	11.8192	primary educ	8	18.7996	4.4955	81	1	33.0556	8	3.78301	0	0	1	0	1	0	0	0	0	1	0	1	0	1	0	0	1	1	0	0	0	0	11169.5	5281.77	2	0	40	20
202351	31	961	0	23.2702	82	115	no central obesity		0	0	24.5676	11.7055	primary educ	8	3.61509	4.8285	87	1	16.5667	5	3.87736	0	0	1	0	1	0	0	0	0	1	1	0	0	0	0	0	1	1	0	0	0	0	2223.03	1723.9	2	0	120	60
202352	31	961	0	25.205	90	140		no central obesity	0	0	24.9057	11.5947	primary educ	8	8.325	4.662	84	0	26.0167	4	2.85622	0	0	1	1	1	0	1	0	0	1	0	0	0	1	1	0	1	1	0	0	0	0	5700.32	4070.34	2	0	96	48
202352	27	729	0	18.9039	80	107	no central obesity			1	24.9057	11.5947	secondary educ	12	8.325			1	23.6444	4	2.85622	1	0	1	0	1	0	0	1	0	1	1	0	0	0	0		0	1	0	0	0	1	5700.32	4070.34	2	0	210	70
203004	42	1764	0	21.8981	78	136	no central obesity		0	1	53.6269	12.7004	secondary educ	11	21.9548	4.9395	89	1	8.51667	4	1.38679	0	1	1	0	0	0	0	0	0	1	1	0	0	0	0	0	1	1	0	0	0	1	14771.5	5121.25	2	0	308	77
203022	29	841	0	23.5908	98	165		no central obesity	0	0	53.8168	12.3314	secondary educ	11	38.702	3.2745	59	0	26.7478	4	0.98113	0	0	1	1	1	0	1	0	0	1	1	0	0	0	0	0	1	1	0	0	0	1	9285.21	2277.5	2	0	294	98
203029	33	1089	0	33.0579	133	188	suffering from central obesity		0	0	24.4124	12.4359	primary educ	8	11.7732	4.884	88	1	7.81667	5	3.10377	0	0	1	1	1	0	1	0	0	1	0	1	0	1	0	0	1	1	0	0	0	1	5547.45	3443.6	2	0	210	70
203070	45	2025	0	24.0296	81	116	no central obesity		0	0	24.3415	12.2736	primary educ	8	5.42011	4.9395	89	1	37.3333	8	3.68529	0	0	1	0	0	0	0	0	0	1	1	0	0	0	0	0	1	1	0	0	0	0	3938.09	1814.12	2	0	42	21
203093	37	1369	0	23.692	75	108	no central obesity		0	0	53.7854	12.3169	primary educ	6	10.5574	5.439	98	1	33.2889	2	1.5283	0	0	0	0	0	0	0	0	0	1	1	0	0	0	0	0	1	1	0	0	0	0	6858.27	5240.75	2	0	50	50
203103	27	729	0	22.0306	64	116	no central obesity		0	0	24.4681	12.4407	primary educ	8	9.65396	5.1615	93	1	24.7333	7	2.8585	0	0	0	0	0	0	0	0	0	1	1	0	0	0	0	0	1	1	0	0	0	1	3599.79	1470	2	0	252	63
203136	23	529	0	20.3914	62	108	no central obesity		0	0	53.9168	12.2391	primary educ	8	16.4277	3.552	64	1	16.8389	3	2.28377	0	0	0	0	1	0	0	0	0	1	1	0	0	0	0	0	1	1	0	0	0	0	9778.25	7443.76	2	0	70	35
203277	29	841	0	23.8021	69	112	no central obesity		0	0	24.3103	12.4265	secondary educ	12	14.0414	4.0515	73	1	12.4444	3	2.4151	0	0	0	0	1	0	0	0	0	1	1	0	0	0	0	0	1	1	1	0	2.80961	1	6684.51	5381.25	2	0	105	35
203301	28	784	0	29.3817	86	120	suffering from central obesity		0	0	53.6494	12.4823	secondary educ	10	11.814	4.551	82	1	11.55	4	2.84114	0	0	1	0	1	0	0	0	0	1	0	0	0	1	1	0	1	1	0	0	0	1	7364.48	5230.88	2	0	231	77
203348	30	900	0	26.3204	84	127	no central obesity		0	1	53.7555	12.3212	secondary educ	12	13.9297	5.0505	91	1	11.55	4	2.80377	1	0	1	0	1	0	0	0	0	1	0	0	0	1	1	0	1	1	0	0	0	0	7798.7	5466.44	2	0	154	77
203355	27	729	3	21.6589	95	158		no central obesity	0	1	53.7462	12.4019	secondary educ	12	23.2322	4.1625	75	0	8.78889	1	0.98113	1	0	1	1	0	0	1	0	0	1	1	0	0	0	0	0	1	1	0	0	0	1	16212.2	15906.3	2	0	420	105
203356	20	400	4	22.1181	88	148		no central obesity	0	0	53.907	12.2283	primary educ	8	23.4796	4.1625	75	0	6.84444	1	0.98113	0	0	1	1	0	0	1	0	0	1	1	0	0	0	0	0	1	1	0	0	0	1	17021.1	16699.9	2	0	240	60
203358	34	1156	0	19.5651	90	126	no central obesity		0	1	53.9151	12.2189	tertiary educ	14	16.8991	3.9405	71	1	4.35556	1	0.83962	1	0	1	1	0	0	0	0	0	1	1	0	0	0	0	0	1	1	0	0	0	1	6604.77	5545.5	2	0	300	75
203361	25	625	0	31.4012	87	119	suffering from central obesity		0	0	53.6123	12.432	secondary educ	12	11.175	4.4955	81	1	24.9667	4	2.71019	0	0	1	0	1	0	0	0	0	1	0	1	0	1	0	0	1	1	0	0	0	0	7193.07	4873.65	2	0	36	18
203363	55	3025	0	18.3287	74	109		no central obesity	0	0	53.6048	12.444	primary educ	7	7.33469	5.2725	95	0	7.99167	7	5.29396	0	0	0	0	1	0	0	0	0	1	0	0	0	0	0	0	1	1	0	0	0	1	5158	3900.89	2	1	120	40
203363	40	1600	0	32.3309	81	108	suffering from central obesity		0	0	53.6048	12.444	secondary educ	11	7.33469	4.0515	73	1	6.86389	7	5.29396	0	0	1	0	1	0	0	0	0	1	0	1	0	1	0	0	1	1	0	0	0	1	5158	3900.89	2	0	72	24
203364	25	625	0	22.507	82	125	no central obesity		0	1	24.3176	12.2302	secondary educ	12	9.79272	4.995	90	1	5.25	3	1.81132	0	1	1	0	1	0	0	0	0	1	1	0	0	0	0	0	1	1	0	0	0	1	6995.04	4223.42	2	0	147	49
203366	39	1521	0	27.2947	105	160	no central obesity		0	1	53.7646	12.3998	secondary educ	11	6.09279	4.884	88	1	29.6333	3	2.32075	1	0	1	1	1	0	1	0	0	1	0	0	0	1	1	0	1	1	0	0	0	0	2999.68	2320.5	2	0	112	56
203367	25	625	0	21.9807	75	112	no central obesity		0	0	53.7281	12.4275	primary educ	8	17.1835	4.662	84	1	8.08889	7	4.82454	0	0	0	0	0	0	0	0	0	1	1	0	0	0	0	0	1	1	0	0	0	1	9560.84	6589.52	2	0	105	35
203368	44	1936	0	20.4925	128	172	no central obesity		0	0	53.8697	12.3071	primary educ	6	4.23603	4.884	88	1	40.6	3	2.49056	0	0	1	1	0	0	1	0	0	1	1	0	0	0	0	0	1	1	0	0	0	0	2334.51	1938.08	2	0	72	36
203369	41	1681	0	21.2747	70	97	no central obesity		0	0	53.8229	12.2857	secondary educ	10	14.8892	5.217	94	1	24.5	3	1.60377	0	0	0	0	0	0	0	0	0	1	1	0	0	0	0	0	1	1	1	0	6.48373	1	6050.7	3234.64	2	0	105	35
203370	39	1521	0	16.6374	105	141	no central obesity		0	0	53.6674	12.3911	primary educ	7	3.29773	4.884	88	1	23.8	4	2.83018	0	0	1	1	0	0	1	0	0	1	0	0	0	0	0	0	1	1	0	0	0	1	2251.56	1593.08	2	1	160	40
203371	25	625	0	23.1479	90	121		no central obesity	0	0	24.437	12.5313	secondary educ	11	7.04567	4.4955	81	0	4.08333	3	1.93774	0	0	1	1	1	0	0	0	0	1	1	0	0	0	0	0	1	1	0	1	0	1	3182.06	2055.33	2	0	294	98
203371	23	529	0	22.188	79	105	no central obesity		0	0	24.437	12.5313	primary educ	7	7.04567	5.1615	93	1	3.5	3	1.93774	0	0	0	0	1	0	0	0	0	1	1	0	0	0	0	0	1	1	0	0	0	1	3182.06	2055.33	2	0	168	56
204010	19	361	0	19.3102	76	114		no central obesity	0	1	24.1747	13.4791	tertiary educ	14	17.045	4.3845	79	0	15.1667	8	3.5849	1	0	0	0	0	0	0	0	0	1	1	0	0	0	0	0	1	1	1	0	7.4907	1	4924.3	2206.64	2	0	72	24
204010	47	2209	0	25.9868	89	138	no central obesity		0	1	24.1747	13.4791	primary educ	7	17.045	5.0505	91	1	16.3333	8	3.5849	1	0	1	0	1	0	1	0	0	1	0	0	0	1	1	0	1	1	1	0	7.4907	1	4924.3	2206.64	2	0	210	70
204027	86	7396	0	35.9651	114	227	suffering from central obesity		0	0	53.0331	12.9306	primary educ	3	12.7704	4.9395	89	1	2.33333	6	2.49056	0	0	1	1	0	0	1	0	0	1	0	1	0	1	0	0	1	1	0	0	0	0	7036.79	2920.92	2	0	0	0
204033	37	1369	0	19.8249	64	121		no central obesity	0	0	23.5665	12.593	primary educ	8	5.38462	4.551	82	0	13.3	6	3.52642	0	0	1	0	1	0	0	0	0	1	1	0	0	0	0	0	1	1	0	0	0	1	3751.24	2204.74	2	0	90	30
204033	30	900	0	21.8163	81	121	suffering from central obesity		0	0	23.5665	12.593	primary educ	8	5.38462	4.6065	83	1	29.8667	6	3.52642	0	0	1	0	1	0	0	0	0	1	1	0	0	0	0	0	1	1	0	0	0	1	3751.24	2204.74	2	0	36	12
204043	27	729	0	21.1778	88	137		no central obesity	0	0	24.0364	13.0507	primary educ	8	2.78849	4.2735	77	0	27.65	4	3.63207	0	0	1	0	0	0	1	0	0	1	1	0	0	0	0	0	1	1	0	0	0	0	2149.74	1952	2	0	36	18
204043	47	2209	0	22.1418	77	121	no central obesity		0	0	24.0364	13.0507	secondary educ	12	2.78849	4.551	82	1	32.9778	4	3.63207	0	0	1	0	0	0	0	0	0	1	1	0	0	0	0	0	1	1	0	0	0	1	2149.74	1952	2	0	96	24
204055	41	1681	0	19.321	82	126	no central obesity		0	0	23.4472	12.3331	primary educ	6	1.77591	4.8285	87	1	24.78	13	6.6717	0	0	1	0	1	0	0	0	0	1	1	0	0	0	0	0	1	1	0	0	0	0	1621.03	831.924	2	0	84	42
204065	70	4900	0	19.9951	93	166		no central obesity	0	0	53.679	12.263	primary educ	7	8.14049	3.996	72	0	7.23333	3	2.59434	0	0	1	1	1	0	1	0	0	1	1	0	0	0	0	0	1	1	0	0	0	0	3780.36	3269.18	2	0	48	24
204065	62	3844	0	32.1269	102	163	suffering from central obesity		1	1	53.679	12.263	primary educ	7	8.14049	10.0455	181	1	17.7333	3	2.59434	1	0	1	1	1	1	1	1	0	1	0	1	0	1	0	1	1	1	0	0	0	0	3780.36	3269.18	2	0	70	35
204076	33	1089	0	30.2232	112	149	suffering from central obesity			0	53.3276	12.6347	tertiary educ	14	25.7214			1	3.5	4	2.51962	0	0	1	1	1		1		0	1	0	1	0	1	0		0	1	1	0	38.2609	0	10268	6467.84	2	0	60	30
204087	52	2704	3	21.1164	98	162		no central obesity	0	0	23.8022	12.5843	secondary educ	10	6.82926	4.107	74	0	6.49444	9	7.61962	0	0	1	1	1	0	1	0	0	1	1	0	0	0	0	0	1	1	0	1	0	0	4459.72	3775.71	2	0	48	24
204087	51	2601	0	19.4957	112	188	no central obesity		0	0	23.8022	12.5843	primary educ	6	6.82926	4.4955	81	1	19.6583	9	7.61962	0	0	1	1	1	0	1	0	0	1	1	0	0	0	0	0	1	1	0	0	0	1	4459.72	3775.71	2	0	60	20
204098	66	4356	0	21.2158	89	189		no central obesity	0	1	23.6382	12.3829	secondary educ	12	19.1771	4.6065	83	0	9.00667	2	0.84906	0	1	1	1	0	0	1	0	0	1	1	0	0	0	0	0	1	1	0	0	0	1	10673.6	4531.25	2	0	60	20
205027	38	1444	0	20.7371	94	129	no central obesity		0	0	26.2894	13.8544	secondary educ	10	7.29408	4.995	90	1	6.65	5	2.65472	0	0	1	1	1	0	0	0	0	1	1	0	0	0	0	0	1	1	0	0	0	1	4233.49	2247.75	2	0	63	21
205037	43	1849	0	19.7468	73	120		no central obesity	0	0	53.1504	13.4088	primary educ	8	9.04416	4.3845	79	0	20.3	6	3.03057	0	0	1	0	1	0	0	0	0	1	1	0	0	0	0	0	1	1	0	0	0	1	3788.82	1913.71	2	0	180	60
205037	42	1764	0	21.58	78	137	no central obesity		0	0	53.1504	13.4088	primary educ	8	9.04416	4.0515	73	1	26.3667	6	3.03057	0	0	1	0	1	0	0	0	0	1	1	0	0	0	0	0	1	1	0	0	0	1	3788.82	1913.71	2	0	84	28
205057	25	625	0	20.8147	84	124	no central obesity		0	0	25.5519	13.4252	primary educ	8	7.17308	4.995	90	1	14.2333	7	5.43396	0	0	1	0	0	0	0	0	0	1	1	0	0	0	0	0	1	1	0	0	0	0	2882.47	2237.6	2	0	96	48
205067	36	1296	0	21.4405	85	136		no central obesity	0	0	25.506	13.0782	primary educ	8	6.1806	5.6055	101	0	21	6	3.2317	0	0	1	0	1	0	1	1	0	1	1	0	0	0	0	1	1	1	0	0	0	1	4552.71	2452.17	2	0	126	42
205067	24	576	0	27.2667	64	101	no central obesity		0	1	25.506	13.0782	primary educ	8	6.1806	4.9395	89	1	14.4667	6	3.2317	1	0	0	0	1	0	0	0	0	1	0	0	0	1	1	0	1	1	0	0	0	0	4552.71	2452.17	2	0	70	35
205077	29	841	0	21.3043	73	117		no central obesity	0	0	53.3257	13.1286	primary educ	8	9.49581	6.549	118	0	19.4833	5	3.0117	0	0	0	0	1	0	0	1	0	1	1	0	0	0	0	1	1	1	0	0	0	1	6444.1	3881.54	2	0	168	56
205077	23	529	0	30.2035	86	125	no central obesity		0	0	53.3257	13.1286	primary educ	7	9.49581	5.0505	91	1	21.6222	5	3.0117	0	0	1	0	1	0	0	0	0	1	0	1	0	1	0	0	1	1	0	0	0	0	6444.1	3881.54	2	0	42	21
205084	35	1225	0	34.8902	107	150	suffering from central obesity		1	1	26.0363	13.2855	primary educ	8	14.4689	18.537	334	1	5.13333	5	3.00075	1	0	1	1	1	1	1	1	0	1	0	1	0	1	0	1	1	1	0	0	0	1	6746.38	4048.84	2	0	168	56
205094	21	441	0.3	19.9118	99	120		no central obesity	0	1	25.6143	13.1233	tertiary educ	14	14.6876	3.9405	71	0	10.85	5	3.41509	1	0	1	1	0	0	0	0	0	1	1	0	0	0	0	0	1	1	1	0	0.654828	0	4471.68	3054.24	2	0	15	15
205094	46	2116	0	29.8263	112	164	suffering from central obesity		0	1	25.6143	13.1233	secondary educ	12	14.6876	4.9395	89	1	29.7111	5	3.41509	1	0	1	1	1	0	1	0	0	1	0	0	0	1	1	0	1	1	1	0	0.654828	0	4471.68	3054.24	2	0	168	84
205104	27	729	0	24.5554	91	123	no central obesity		0	0	53.5563	12.7906	secondary educ	11	9.84084	4.995	90	1	23.5667	3	2.28377	0	0	1	1	1	0	0	0	0	1	1	0	0	0	0	0	1	1	0	0	0	0	5745.64	4373.91	2	0	56	56
205115	39	1521	0	26.449	99	144		suffering from central obesity	0	1	25.5475	13.0725	secondary educ	12	11.8713	5.0505	91	0	15.8667	2	1.83962	1	0	1	1	1	0	1	0	0	1	0	0	0	1	1	0	1	1	0	0	0	0	6409.07	5895.13	2	0	24	12
205115	32	1024	0	30.5621	77	122	suffering from central obesity		0	0	25.5475	13.0725	tertiary educ	13	11.8713	5.4945	99	1	18.2583	2	1.83962	0	0	1	0	1	0	0	0	0	1	0	1	0	1	0	0	1	1	0	0	0	1	6409.07	5895.13	2	0	162	54
205319	46	2116	44	23.2813	116	207		no central obesity	0	0	25.7771	13.3436	primary educ	8	14.2647	4.4955	81	0	19.8333	3	2.66981	0	0	1	1	1	0	1	0	0	1	1	0	0	0	0	0	1	1	0	0	0	0	7470.79	6648.53	2	0	50	25
205319	50	2500	0	32.2895	120	184	suffering from central obesity		0	0	25.7771	13.3436	secondary educ	12	14.2647	5.2725	95	1	27.0667	3	2.66981	0	0	1	1	1	0	1	0	0	1	0	1	0	1	0	0	1	1	0	0	0	1	7470.79	6648.53	2	0	105	35
206006	65	4225	0	22.3202	85	148	suffering from central obesity		1	0	53.8243	12.6239	no formal educ	0	2.95204	9.99	180	1	11.0444	9	3.31133	0	0	1	1	0	1	1	1	0	1	1	0	0	0	0	1	1	1	0	0	0	0	1965.52	723.167	2	0	24	12
206036	36	1296	0	30.7024	83	115	no central obesity		0	0	25.0585	12.556	secondary educ	12	10.2261	4.7175	85	1	26.9889	6	3.83094	0	0	1	0	1	0	0	0	0	1	0	1	0	1	0	0	1	1	0	0	0	1	4734.89	3023.18	2	0	162	54
206056	39	1521	0	30.1092	102	134	suffering from central obesity		0	1	53.4351	13.0218	tertiary educ	16	27.1851	6.2715	113	1	23.45	4	1.83962	1	0	1	1	1	1	1	1	0	1	0	1	0	1	0	1	1	1	1	0	0.249354	0	6321.14	2907.13	2	0	80	40
206066	25	625	0	21.2149	93	128		no central obesity	0	0	24.8777	12.3974	primary educ	8	8.47283	4.995	90	0	6.3	4	2.33283	0	0	1	1	1	0	0	0	0	1	1	0	0	0	0	0	1	1	0	0	0	0	5657.94	3299.75	2	0	108	54
206066	20	400	0	18.4154	76	125	no central obesity		0	0	24.8777	12.3974	primary educ	8	8.47283	4.7175	85	1	2.33333	4	2.33283	0	0	1	0	1	0	0	0	0	1	0	0	0	0	0	0	1	1	0	0	0	1	5657.94	3299.75	2	1	168	56
206076	35	1225	0	19.7736	78	117	no central obesity		0	0	25.5057	13.1766	secondary educ	12	4.35251	4.1625	75	1	17.5	5	3.90943	0	0	0	0	1	0	0	0	0	1	1	0	0	0	0	0	1	1	0	0	0	0	2638.06	2062.66	2	0	84	42
206086	47	2209	0	18.9669	90	126		no central obesity		0	53.5745	12.8629	secondary educ	10	6.59013			0	50.8667	1	1	0	0	1	1	0		0		0	1	1	0	0	0	0		0	1	0	0	0	1	4920.13	4920.13	2	0	140	35
206136	50	2500	0	29.3545	91	131		no central obesity	1	0	53.7684	12.5943	tertiary educ	16	42.8477	11.5995	209	0	12.0556	4	1.83962	0	0	1	1	1	0	1	1	0	1	0	0	0	1	1	1	1	1	0	0	0	1	12944.8	5953.36	2	0	120	40
206136	50	2500	0	26.9499	83	133	no central obesity		0	0	53.7684	12.5943	tertiary educ	16	42.8477	4.2735	77	1	5.21111	4	1.83962	0	0	1	0	1	0	0	0	0	1	0	0	0	1	1	0	1	1	0	0	0	1	12944.8	5953.36	2	0	120	40
206146	30	900	0	26.5427	89	123	no central obesity		0	1	53.314	13.1329	primary educ	8	20.0455	4.4955	81	1	10.9667	4	3.35849	0	1	1	0	1	0	0	0	0	1	0	0	0	1	1	0	1	1	0	0	0	0	13295	11162.7	2	0	48	24
206176	40	1600	0	28.8577	75	114	no central obesity		0	0	53.3422	13.0575	primary educ	7	12.9188	4.995	90	1	16.4111	6	4.38831	0	0	0	0	1	0	0	0	0	1	0	0	0	1	1	0	1	1	0	0	0	0	9527.96	6968.61	2	0	60	30
206293	22	484	0	21.7826	85	117		no central obesity	0	0	53.7194	12.644	secondary educ	12	8.94797	4.1625	75	0	38.6167	5	4.07773	0	0	1	0	0	0	0	0	0	1	1	0	0	0	0	0	1	1	0	0	0	0	5092.07	4152.82	2	0	6	6
206293	39	1521	0	21.9571	72	113	no central obesity		0	0	53.7194	12.644	secondary educ	12	8.94797	5.1615	93	1	37.3333	5	4.07773	0	0	0	0	1	0	0	0	0	1	1	0	0	0	0	0	1	1	0	0	0	0	5092.07	4152.82	2	0	90	45
206294	41	1681	0	33.9947	105	141	suffering from central obesity		0	0	25.3163	12.84	secondary educ	9	11.2277	4.884	88	1	3.03333	9	6.49886	0	0	1	1	1	0	1	0	0	1	0	1	0	1	0	0	1	1	0	0	0	0	7182.35	5186.34	2	0	96	48
206295	22	484	0	18.2832	92	131	no central obesity		0	0	25.4379	12.8879	secondary educ	9	2.61016	4.329	78	1	33.6	5	3.06567	0	0	1	1	1	0	1	0	0	1	0	0	0	0	0	0	1	1	0	0	0	1	1943.64	1191.71	2	1	96	24
206302	33	1089	0	33.7774	83	111	suffering from central obesity		0	1	53.7227	12.6339	secondary educ	10	7.37838	4.8285	87	1	3.5	5	3.38114	1	0	1	0	1	0	0	0	0	1	0	1	0	1	0	0	1	1	0	0	0	0	3538.75	2393	2	0	70	35
206304	40	1600	4	27.0641	90	127		no central obesity	0	1	53.773	12.5933	no formal educ	0	13.0663	5.1615	93	0	7	5	3.03471	1	0	1	1	1	0	0	0	0	1	0	0	0	1	1	0	1	1	0	1	0	0	4827.15	2929.8	2	0	70	35
206304	34	1156	0	17.9254	61	99	no central obesity		0	1	53.773	12.5933	tertiary educ	15	13.0663	4.3845	79	1	26.8333	5	3.03471	1	0	0	0	1	0	0	0	0	1	0	0	0	0	0	0	1	1	0	0	0	0	4827.15	2929.8	2	1	80	40
206307	39	1521	0	31.7743	84	120		suffering from central obesity		1	53.5526	12.8548	secondary educ	12	28.8137			0	9.52778	5	2.66037	1	0	1	0	1		0		0	1	0	1	0	1	0		0	1	0	0	0	1	13049.6	6943.33	2	0	162	54
206308	52	2704	0	36.2681	85	146	suffering from central obesity		0	1	25.3154	12.7388	secondary educ	10	8.35477	6.8265	123	1	22.6333	2	1.48113	1	0	1	1	0	1	1	1	0	1	0	1	0	1	0	1	1	1	0	0	0	0	5364.94	3973.08	2	0	210	105
206332	65	4225	0	29.9356	130	183		suffering from central obesity	0	0	53.6296	12.7568	primary educ	8	8.38499	5.4945	99	0	8.75	6	5.25472	0	0	1	1	1	0	1	0	0	1	0	0	0	1	1	0	1	1	0	0	0	0	4404.76	3857.63	2	0	72	72
206332	57	3249	0	36.62	96	195	suffering from central obesity		0	0	53.6296	12.7568	primary educ	7	8.38499	5.4945	99	1	16.2944	6	5.25472	0	0	1	1	1	0	1	0	0	1	0	1	0	1	0	0	1	1	0	0	0	1	4404.76	3857.63	2	0	108	36
207002	65	4225	0	29.8081	75	122	suffering from central obesity		0	0	25.2128	12.9094	no formal educ	0	11.5612	4.7175	85	1	9.33333	2	1.78302	0	0	1	0	0	0	0	0	0	1	0	0	0	1	1	0	1	1	0	0	0	0	7640.87	6811.91	2	0	132	66
207013	34	1156	6	20.5868	69	146		no central obesity	0	0	53.3923	12.8314	primary educ	8	21.0367	4.551	82	0	7.97222	4	2.90793	0	0	1	1	1	0	0	0	0	1	1	0	0	0	0	0	1	1	0	0	0	1	14439.8	10497.5	2	0	392	98
207013	27	729	0	23.3963	73	116	no central obesity		0	1	53.3923	12.8314	secondary educ	11	21.0367	4.884	88	1	12.2111	4	2.90793	1	1	0	0	1	0	0	0	0	1	1	0	0	0	0	0	1	1	0	0	0	1	14439.8	10497.5	2	0	392	98
207024	55	3025	1	18.6613	76	107		no central obesity	0	0	25.2622	13.0253	primary educ	4	4.3646	4.329	78	0	3.5	11	4.60641	0	0	0	0	1	0	0	0	0	1	1	0	0	0	0	0	1	1	0	1	0	1	3793.84	1588.72	2	0	420	140
207024	41	1681	0	22.2737	81	112	no central obesity		0	0	25.2622	13.0253	primary educ	5	4.3646	4.3845	79	1	5.83333	11	4.60641	0	0	1	0	1	0	0	0	0	1	1	0	0	0	0	0	1	1	0	0	0	1	3793.84	1588.72	2	0	120	30
207046	27	729	0	25.7974	85	115	no central obesity		0	0	53.3212	12.9889	primary educ	8	12.9052	4.3845	79	1	24.5	4	2.55095	0	0	1	0	1	0	0	0	0	1	0	0	0	1	1	0	1	1	0	0	0	0	6502.99	4147.2	2	0	112	56
207070	23	529	0	25.0667	92	128	no central obesity		0	0	25.1847	13.0174	secondary educ	12	8.3212	4.551	82	1	9.17778	5	1.81132	0	0	1	1	0	0	0	0	0	1	0	0	0	1	1	0	1	1	0	0	0	1	4040.71	1463.8	2	0	231	77
207079	55	3025	0	21.5657	92	153		no central obesity		0	25.142	12.9838	primary educ	6	4.21495			0	18.6667	9	7.12263	0	0	1	1	1		1		0	1	1	0	0	0	0		0	1	0	0	0	1	2735.86	2165.17	2	0	140	35
207079	52	2704	0	27.6823	115	149	suffering from central obesity		0	0	25.142	12.9838	no formal educ	0	4.21495	4.44	80	1	32.4333	9	7.12263	0	0	1	1	1	0	1	0	0	1	0	0	0	1	1	0	1	1	0	0	0	1	2735.86	2165.17	2	0	72	24
207088	52	2704	0	23.4449	92	150	no central obesity		0	0	25.9228	13.7323	primary educ	6	4.14739	4.7175	85	1	12.8333	8	4.84906	0	0	1	1	1	0	1	0	0	1	1	0	0	0	0	0	1	1	0	0	0	0	3067.46	1859.29	2	0	50	25
207123	73	5329	0	20.5302	120	211	no central obesity		0	0	24.9839	12.8794	no formal educ	0	3.41568	4.6065	83	1	28	7	4.60188	0	0	1	1	0	0	1	0	0	1	1	0	0	0	0	0	1	1	0	0	0	1	2797.82	1839.32	2	0	42	14
207132	37	1369	0	20.2095	75	105		no central obesity	0	0	53.4198	12.8	secondary educ	12	15.5457	4.6065	83	0	18.725	5	4.54717	0	0	0	0	0	0	0	0	0	1	1	0	0	0	0	0	1	1	0	0	0	0	4397.73	3999.45	2	0	126	63
207132	26	676	0	21.0664	83	119	no central obesity		0	0	53.4198	12.8	primary educ	8	15.5457	4.0515	73	1	39.4333	5	4.54717	0	0	1	0	0	0	0	0	0	1	1	0	0	0	0	0	1	1	0	0	0	1	4397.73	3999.45	2	0	96	24
207136	80	6400	0	23.1955	106	177		no central obesity		0	53.4734	12.7528	no formal educ	0	7.47843			0	3.62444	5	3.84906	0	0	1	1	1		1		0	1	1	0	0	0	0		0	1	0	0	0	0	3295.15	2536.65	2	0	40	20
207136	63	3969	0	23.6334	80	130	suffering from central obesity		0	0	53.4734	12.7528	no formal educ	0	7.47843	4.6065	83	1	15.5244	5	3.84906	0	0	1	0	1	0	0	0	0	1	1	0	0	0	0	0	1	1	0	0	0	0	3295.15	2536.65	2	0	40	20
207145	32	1024	0	20.4991	92	122	no central obesity		0	0	53.3726	12.855	primary educ	6	11.3848	4.218	76	1	14.8167	4	3.21698	0	0	1	1	1	0	0	0	0	1	1	0	0	0	0	0	1	1	0	0	0	0	6601.3	5309.06	2	0	40	20
207156	42	1764	0	25.3966	82	118	no central obesity		0	0	24.9159	12.8915	secondary educ	12	2.78499	5.106	92	1	58.8	9	4.65283	0	0	1	0	1	0	0	0	0	1	0	0	0	1	1	0	1	1	0	0	0	1	2231.2	1153.49	2	0	144	48
207167	47	2209	0	31.2891	105	156	suffering from central obesity			0	53.4472	12.7477	secondary educ	12	9.13324			1	24.4222	8	3.07547	0	0	1	1	1		1		0	1	0	1	0	1	0		0	1	0	0	0	1	5002.71	1923.21	2	0	189	63
207318	46	2116	30	26.5505	99	148		no central obesity	0	0	53.3775	12.8632	secondary educ	12	16.2223	4.8285	87	0	16.8	4	3.05546	0	0	1	1	1	0	1	0	0	1	0	0	0	1	1	0	1	1	1	0	4.62692	0	8444.45	6450.42	2	0	140	70
207318	34	1156	0	23.9945	88	136	suffering from central obesity		0	0	53.3775	12.8632	secondary educ	11	16.2223	4.662	84	1	32.2	4	3.05546	0	0	1	0	1	0	1	0	0	1	1	0	0	0	0	0	1	1	1	0	4.62692	0	8444.45	6450.42	2	0	112	56
207330	20	400	0	22.7691	75	125	no central obesity		0	0	53.2553	13.0486	secondary educ	11	13.4045	3.552	64	1	20.5333	1	0.83019	0	0	1	0	0	0	0	0	0	1	1	0	0	0	0	0	1	1	0	0	0	0	10021.7	8319.95	2	0	36	18
207331	25	625	0	24.3313	93	140	no central obesity		0	0	24.8893	12.8462	secondary educ	10	12.1189	4.8285	87	1	21.6222	3	2.38377	0	0	1	1	1	0	1	0	0	1	1	0	0	0	0	0	1	1	0	0	0	1	6893.31	5477.35	2	0	224	56
207333	49	2401	0	28.9606	97	127		suffering from central obesity	0	0	53.2919	13.0122	primary educ	7	10.1294	4.9395	89	0	16.3333	7	5.59359	0	0	1	1	1	0	0	0	0	1	0	0	0	1	1	0	1	1	0	0	0	0	4226.67	3377.46	2	0	154	77
207333	43	1849	0	32.5712	79	111	suffering from central obesity		0	0	53.2919	13.0122	primary educ	3	10.1294	5.217	94	1	29.1667	7	5.59359	0	0	0	0	1	0	0	0	0	1	0	1	0	1	0	0	1	1	0	0	0	1	4226.67	3377.46	2	0	100	25
207335	25	625	0	22.151	85	141	no central obesity			0	53.4841	12.7582	primary educ	7	5.01362			1	30.2167	9	6.63774	0	0	1	1	0		1		0	1	1	0	0	0	0		0	1	0	0	0	1	3709.21	2735.64	2	0	144	48
207336	26	676	0	20.5515	83	130	no central obesity		0	0	53.5114	12.8379	secondary educ	12	9.04874	4.773	86	1	23.1	4	2.74679	0	0	1	0	1	0	0	0	0	1	1	0	0	0	0	0	1	1	0	0	0	0	4552.89	3126.46	2	0	49	49
207337	50	2500	0	31.7932	86	135	suffering from central obesity			0	53.3542	12.8587	primary educ	6	8.15962			1	30.7611	3	2.4717	0	0	1	0	1		1		0	1	0	1	0	1	0		0	1	0	0	0	1	4661.69	3840.77	2	0	112	28
208003	21	441	0	19.6045	79	124		no central obesity		0	24.5168	12.9396	secondary educ	12	12.9441			0	23.9167	5	4.27358	0	0	1	0	0		0		0	1	1	0	0	0	0		0	1	0	0	0	0	4191.06	3582.17	2	0	70	35
208003	38	1444	0	25.2885	94	138	no central obesity		0	0	24.5168	12.9396	tertiary educ	13	12.9441	5.8275	105	1	26.8722	5	4.27358	0	0	1	1	1	0	1	1	0	1	0	0	0	1	1	1	1	1	0	0	0	1	4191.06	3582.17	2	0	147	49
208020	41	1681	0	31.1108	86	130	suffering from central obesity		0	0	25.7336	14.2005	primary educ	8	3.78961	5.4945	99	1	23.1	9	5.38679	0	0	1	0	0	0	1	0	0	1	0	1	0	1	0	0	1	1	0	0	0	1	2511.64	1503.3	2	0	126	42
208024	41	1681	0	22.219	74	101	no central obesity		0	0	53.0392	13.1554	secondary educ	12	11.6689	4.6065	83	1	31.1111	5	3.13811	0	0	0	0	1	0	0	0	0	1	1	0	0	0	0	0	1	1	0	0	0	0	4922.3	3089.35	2	0	96	48
208030	59	3481	0	24.341	99	147	suffering from central obesity			0	25.3655	13.8811	no formal educ	0	6.95475			1	21.7778	5	1.68868	0	0	1	1	1		1		0	1	1	0	0	0	0		0	1	0	0	0	1	5814.8	1963.87	2	0	54	18
208035	48	2304	0	22.0323	81	144		no central obesity	0	0	25.8881	14.2206	primary educ	6	4.19694	5.55	100	0	13.3778	9	7.17924	0	0	1	1	1	0	0	1	0	1	1	0	0	0	0	1	1	1	0	1	0	1	3057.55	2438.98	2	0	192	48
208035	43	1849	0	22.3811	78	116	no central obesity		0	0	25.8881	14.2206	primary educ	5	4.19694	5.1615	93	1	33.6	9	7.17924	0	0	0	0	1	0	0	0	0	1	1	0	0	0	0	0	1	1	0	0	0	1	3057.55	2438.98	2	0	240	60
208041	20	400	0	20.2228	87	134		no central obesity	0	0	26.1059	14.5744	secondary educ	10	3.36124	4.9395	89	0	17.2667	9	6.18301	0	0	1	0	0	0	1	0	0	1	1	0	0	0	0	0	1	1	0	0	0	0	2575.76	1769.55	2	0	120	60
208052	53	2809	0	36.3998	83	117	suffering from central obesity		0	0	52.5581	13.5874	secondary educ	12	25.5469	4.8285	87	1	25.6667	1	0.83962	0	0	1	0	0	0	0	0	0	1	0	1	0	1	0	0	1	1	0	0	0	0	9537.65	8008	2	0	45	45
208057	64	4096	0	27.8828	107	149		no central obesity		0	51.6361	14.6438	secondary educ	12	10.0898			0	18.3556	2	1.68868	0	0	1	1	1		1		0	1	0	0	0	1	1		0	1	0	0	0	0	5382.02	4544.26	2	0	40	20
208057	55	3025	0	38.0362	90	149	suffering from central obesity			1	51.6361	14.6438	secondary educ	9	10.0898			1	35.2333	2	1.68868	1	0	1	1	1		1		0	1	0	1	0	1	0		0	1	0	0	0	1	5382.02	4544.26	2	0	168	42
208068	79	6241	0	26.9923	133	203	suffering from central obesity		1	0	52.177	14.1124	no formal educ	0	8.89932	7.992	144	1	14.2333	2	1.83019	0	0	1	1	0	1	1	1	0	1	0	0	0	1	1	1	1	1	0	0	0	0	5813.57	5319.97	2	0	60	30
208074	38	1444	20	20.7685	86	125		no central obesity		0	53.724	12.4207	secondary educ	12	12.2156			0	4.35556	3	2.22528	0	0	1	0	1		0		0	1	1	0	0	0	0		0	1	0	1	0	0	7879.86	5844.96	2	0	120	60
208074	29	841	0	21.1824	75	135	no central obesity			1	53.724	12.4207	secondary educ	12	12.2156			1	16.1	3	2.22528	1	1	1	0	1		0		0	1	1	0	0	0	0		0	1	0	0	0	1	7879.86	5844.96	2	0	105	35
208079	27	729	0	30.1707	78	111	suffering from central obesity		0	1	24.7391	13.2951	tertiary educ	14	24.8464	4.7175	85	1	28	3	2.30264	1	0	0	0	1	0	0	0	0	1	0	1	0	1	0	0	1	1	1	0	0.389551	0	7065.03	5422.74	2	0	60	30
208085	40	1600	0	26.6497	81	119		no central obesity	0	0	52.9561	13.2008	primary educ	8	4.82096	5.1615	93	0	2.33333	7	5.14341	0	0	1	0	1	0	0	0	0	1	0	0	0	1	1	0	1	1	0	0	0	1	1795.73	1319.45	2	0	336	84
208085	34	1156	0	21.8792	98	136	no central obesity		0	0	52.9561	13.2008	primary educ	8	4.82096	4.884	88	1	16.1	7	5.14341	0	0	1	1	1	0	1	0	0	1	1	0	0	0	0	0	1	1	0	0	0	1	1795.73	1319.45	2	0	144	48
208091	56	3136	0	26.1208	96	162		no central obesity	0	0	24.772	13.1759	secondary educ	10	8.62833	4.329	78	0	6.33889	1	1	0	0	1	1	1	0	1	0	0	1	0	0	0	1	1	0	1	1	0	0	0	1	4910	4910	2	0	240	60
208344	61	3721	0	18.4979	117	172		no central obesity	0	0	25.1221	13.724	secondary educ	12	6.93761	4.551	82	0	15.8667	5	4.53773	0	0	1	1	1	0	1	0	0	1	0	0	0	0	0	0	1	1	0	0	0	0	3818.21	3465.2	2	1	42	42
208344	56	3136	0	36.2869	132	200	suffering from central obesity		0	0	25.1221	13.724	secondary educ	12	6.93761	5.661	102	1	42.9333	5	4.53773	0	0	1	1	1	1	1	1	0	1	0	1	0	1	0	1	1	1	0	0	0	1	3818.21	3465.2	2	0	72	24
208347	39	1521	0	31.5534	82	122	suffering from central obesity		0	0	24.0474	12.4258	primary educ	8	10.0702	4.551	82	1	28.6611	6	4.88377	0	0	1	0	1	0	0	0	0	1	0	1	0	1	0	0	1	1	0	0	0	1	6272.57	5105.64	2	0	90	30
208349	30	900	0	28.7277	87	134	suffering from central obesity		0	1	25.7291	14.2582	primary educ	8	15.2052	4.4955	81	1	7.54444	4	1.23471	0	1	1	0	0	0	1	0	0	1	0	0	0	1	1	0	1	1	0	0	0	1	12285.5	3792.26	2	0	90	30
209010	72	5184	0	26.5527	92	139	suffering from central obesity		1	1	54.4457	11.9095	no formal educ	0	19.4527	8.103	146	1	17.8111	15	3.23283	1	0	1	1	0	1	1	1	0	1	0	0	0	1	1	1	1	1	0	0	0	0	11765.9	2535.81	2	0	60	30
209030	36	1296	0	29.5639	95	121	no central obesity		0	1	52.7856	13.5285	primary educ	8	19.6003	4.9395	89	1	10.3444	5	3.24528	0	1	1	1	1	0	0	0	0	1	0	0	0	1	1	0	1	1	1	0	0.486728	1	13521.7	8776.33	2	0	162	54
209039	35	1225	0	26.2382	76	127	suffering from central obesity		0	1	24.9306	12.3522	secondary educ	12	7.31567	3.663	66	1	24.9667	5	4.04414	1	0	1	0	1	0	0	0	0	1	0	0	0	1	1	0	1	1	0	0	0	0	4662.86	3771.45	2	0	40	20
209059	40	1600	0	26.3315	97	154		no central obesity	0	0	25.0148	12.5893	primary educ	8	12.0778	4.6065	83	0	3.5	5	2.92339	0	0	1	1	1	0	1	0	0	1	0	0	0	1	1	0	1	1	0	0	0	1	3020.96	1766.29	2	0	234	78
209059	34	1156	0	25.9983	104	161	suffering from central obesity			0	25.0148	12.5893	secondary educ	12	12.0778			1	12.8333	5	2.92339	0	0	1	1	1		1		0	1	0	0	0	1	1		0	1	0	0	0	1	3020.96	1766.29	2	0	312	78
209069	41	1681	0	20.1739	98	145	no central obesity		0	1	24.9712	12.5363	primary educ	7	12.7418	4.0515	73	1	12.5222	5	4.44339	0	1	1	1	1	0	1	0	0	1	1	0	0	0	0	0	1	1	0	0	0	0	9449.24	8397.33	2	0	24	12
209079	61	3721	0	21.7543	84	117		no central obesity	0	1	25.2307	12.4279	primary educ	7	8.63989	5.439	98	0	37.0494	9	2.4151	1	0	1	0	1	0	0	0	0	1	1	0	0	0	0	0	1	1	1	0	1.76469	1	2927.43	785.56	2	0	90	30
209079	55	3025	0	30.7852	109	160	suffering from central obesity		0	0	25.2307	12.4279	primary educ	7	8.63989	4.662	84	1	32.1806	9	2.4151	0	0	1	1	1	0	1	0	0	1	0	1	0	1	0	0	1	1	1	0	1.76469	1	2927.43	785.56	2	0	54	18
209109	28	784	0	18.9685	70	107		no central obesity	0	0	53.6307	12.6992	tertiary educ	15	12.952	3.774	68	0	8.74222	4	2.37397	0	0	0	0	1	0	0	0	0	1	1	0	0	0	0	0	1	1	0	0	0	0	4575.04	2715.25	2	0	72	72
209109	29	841	0	26.566	85	134	no central obesity		0	0	53.6307	12.6992	tertiary educ	14	12.952	5.0505	91	1	1.36111	4	2.37397	0	0	1	0	1	0	1	0	0	1	0	0	0	1	1	0	1	1	0	0	0	1	4575.04	2715.25	2	0	294	98
209139	36	1296	0	33.2082	82	123	suffering from central obesity		0	1	53.7209	12.5163	primary educ	8	11.2966	5.2725	95	1	21.35	3	2.3932	1	0	1	0	1	0	0	0	0	1	0	1	0	1	0	0	1	1	0	0	0	0	4863.37	3879.67	2	0	36	18
209149	31	961	0	28.1091	90	129	suffering from central obesity		0	0	53.6806	12.5499	primary educ	4	15.1479	5.661	102	1	4.51111	4	3.23962	0	0	1	1	1	0	0	1	0	1	0	0	0	1	1	1	1	1	0	0	0	1	8684.15	7033.33	2	0	336	84
209159	31	961	0	20.3556	74	119	no central obesity		0	1	24.7811	12.556	secondary educ	12	12.7252	4.7175	85	1	8.90556	3	2.0283	1	0	0	0	0	0	0	0	0	1	1	0	0	0	0	0	1	1	0	0	0	0	6930.11	4685.45	2	0	80	40
209298	31	961	1.5	20.1406	76	120		no central obesity		0	24.9482	12.5447	secondary educ	12	5.71107			0	2.8	3	1.95661	0	0	1	0	1		0		0	1	1	0	0	0	0		0	1	0	0	0	1	2716.94	1772	2	0	252	84
209298	19	361	0	28.9032	72	113	suffering from central obesity		0	0	24.9482	12.5447	primary educ	8	5.71107	4.884	88	1	0.583333	3	1.95661	0	0	0	0	1	0	0	0	0	1	0	0	0	1	1	0	1	1	0	0	0	1	2716.94	1772	2	0	84	28
209300	24	576	0	24.3845	84	119	suffering from central obesity		0	0	53.7297	12.5707	primary educ	4	8.87595	4.7175	85	1	4.9	4	2.6	0	0	1	0	1	0	0	0	0	1	1	0	0	0	0	0	1	1	0	0	0	1	3383	2198.95	2	0	42	14
209305	39	1521	0	20.554	89	140	no central obesity		0	1	24.7629	12.4644	primary educ	1	2.57386	4.3845	79	1	10.5	5	4.04717	1	0	1	1	0	0	1	0	0	1	1	0	0	0	0	0	1	1	0	0	0	0	1602.81	1297.37	2	0	84	42
209306	30	900	0	28.9123	81	118	no central obesity		0	1	53.7519	12.5669	secondary educ	11	13.5677	4.44	80	1	7.73889	4	3.06604	1	1	1	0	0	0	0	0	0	1	0	0	0	1	1	0	1	1	0	0	0	1	10148.8	7779.17	2	0	216	54
210017	28	784	0	23.215	92	135		no central obesity	0	0	53.6467	12.5952	secondary educ	12	13.8945	3.774	68	0	7.79722	3	2.13774	0	0	1	1	1	0	1	0	0	1	1	0	0	0	0	0	1	1	0	0	0	1	5319.99	3790.92	2	0	162	54
210017	27	729	0	31.328	92	131	suffering from central obesity		0	0	53.6467	12.5952	tertiary educ	14	13.8945	5.3835	97	1	19.6778	3	2.13774	0	0	1	1	1	0	1	0	0	1	0	1	0	1	0	0	1	1	0	0	0	0	5319.99	3790.92	2	0	80	40
210027	27	729	10	18.0117	76	122		no central obesity	0	1	53.3928	12.9772	primary educ	8	22.3571	4.3845	79	0	11.0444	1	0.98113	1	0	1	0	0	0	0	0	0	1	0	0	0	0	0	0	1	1	0	1	0	1	15978.4	15676.9	2	1	108	36
210037	29	841	0	20.7571	87	135	no central obesity		0	1	53.6094	12.6262	secondary educ	12	17.3037	5.106	92	1	8.36111	4	2.42491	1	0	1	0	1	0	1	0	0	1	1	0	0	0	0	0	1	1	0	0	0	0	10375.6	6290	2	0	120	60
210047	28	784	0	20.371	73	103	no central obesity		0	0	53.6031	12.6216	primary educ	8	10.861	4.2735	77	1	22.7889	4	0.83019	0	0	0	0	0	0	0	0	0	1	1	0	0	0	0	0	1	1	0	0	0	1	6721.35	1395	2	0	105	35
210077	65	4225	0	23.418	83	135		no central obesity		0	24.9005	12.7319	primary educ	4	8.84115			0	7.35	2	1.68868	0	0	1	0	1		0		0	1	1	0	0	0	0		0	1	0	1	0	0	6473.42	5465.77	2	0	168	84
210077	52	2704	0	22.3092	101	156	no central obesity			0	24.9005	12.7319	no formal educ	0	8.84115			1	42	2	1.68868	0	0	1	1	1		1		0	1	1	0	0	0	0		0	1	0	0	0	0	6473.42	5465.77	2	0	112	56
210107	25	625	0	31.024	75	123	suffering from central obesity		0	0	25.0833	12.6656	secondary educ	12	21.304	4.884	88	1	38.8111	4	2.65623	0	0	1	0	1	0	0	0	0	1	0	1	0	1	0	0	1	1	0	0	0	0	9750.06	6474.6	2	0	70	35
210178	25	625	0	20.883	90	147		no central obesity	0	0	53.7079	12.6086	secondary educ	12	9.33385	5.106	92	0	4.66667	3	2.13774	0	0	1	1	1	0	1	0	0	1	1	0	0	0	0	0	1	1	0	0	0	0	4128.2	2941.67	2	0	140	70
210178	24	576	0	28.3039	69	115	no central obesity		0	0	53.7079	12.6086	tertiary educ	15	9.33385	3.9405	71	1	16.8389	3	2.13774	0	0	0	0	1	0	0	0	0	1	0	0	0	1	1	0	1	1	0	0	0	0	4128.2	2941.67	2	0	140	70
210312	29	841	0	23.6206	68	115	no central obesity		0	0	53.5832	12.6505	primary educ	6	9.54482	4.3845	79	1	23.3333	5	3.07925	0	0	0	0	1	0	0	0	0	1	1	0	0	0	0	0	1	1	0	0	0	1	7137.84	4395.84	2	0	210	70
210313	25	625	0	24.435	82	134	no central obesity		0	0	25.2331	12.805	primary educ	8	6.09401	5.0505	91	1	23.4033	4	2.75358	0	0	1	0	1	0	0	0	0	1	1	0	0	0	0	0	1	1	0	0	0	1	3468.64	2387.79	2	0	120	30
210316	34	1156	0	27.5471	73	135	suffering from central obesity		0	1	53.5683	12.7754	secondary educ	12	20.2782	5.0505	91	1	8.75	4	3.23585	1	1	1	0	1	0	0	0	0	1	0	0	0	1	1	0	1	1	0	0	0	1	12497.7	10110.2	2	0	252	84
210322	56	3136	0	21.1235	106	156	no central obesity		0	1	24.8423	12.6782	no formal educ	0	14.021	4.551	82	1	28.9333	3	2.80188	1	0	1	1	0	0	1	0	0	1	1	0	0	0	0	0	1	1	0	0	0	1	8388.14	7834.19	2	0	48	12
210324	19	361	1	24.154	89	119		no central obesity	0	0	53.5916	12.6953	primary educ	8	8.00413	4.551	82	0	18.2	3	2.10944	0	0	1	0	1	0	0	0	0	1	1	0	0	0	0	0	1	1	0	1	0	1	5207.5	3661.63	2	0	240	60
210325	34	1156	0	21.593	71	114	no central obesity		0	0	53.6266	12.6633	primary educ	8	11.2711	4.9395	89	1	7	4	2.81283	0	0	0	0	1	0	0	0	0	1	1	0	0	0	0	0	1	1	0	0	0	1	6643.54	4671.79	2	0	63	21
210326	21	441	1.7	23.8467	75	121	no central obesity		0	0	53.6295	12.6181	primary educ	8	8.65811	5.217	94	1	42.6767	3	1.93774	0	0	1	0	1	0	0	0	0	1	1	0	0	0	0	0	1	1	0	0	0	0	4741.61	3062.67	2	0	98	98
210327	28	784	0	23.3923	106	143	no central obesity		0	0	25.0179	12.6848	primary educ	8	8.7427	4.44	80	1	32.0444	3	2.14152	0	0	1	1	0	0	1	0	0	1	1	0	0	0	0	0	1	1	0	0	0	1	4662.58	3328.33	2	0	75	25
210328	26	676	0	27.3129	70	120	no central obesity		0	0	53.9091	12.1821	primary educ	7	11.9686	4.4955	81	1	9.02222	5	3.18	0	0	1	0	0	0	0	0	0	1	0	0	0	1	1	0	1	1	0	0	0	0	7694.97	4894	2	0	48	24
210339	30	900	0	26.8787	88	144		no central obesity	1	0	25.1182	12.7155	tertiary educ	15	13.336	7.437	134	0	2.91667	3	2.18793	0	0	1	1	1	0	1	1	0	1	0	0	0	1	1	1	1	1	0	0	0	1	5352.79	3903.85	2	0	294	98
210339	22	484	0	25.6015	84	123	no central obesity		0	1	25.1182	12.7155	secondary educ	12	13.336	4.218	76	1	7.81667	3	2.18793	0	1	1	0	1	0	0	0	0	1	0	0	0	1	1	0	1	1	0	0	0	0	5352.79	3903.85	2	0	140	70
210340	29	841	0	26.5448	88	138	no central obesity		0	0	53.6529	12.6613	tertiary educ	14	18.8592	4.884	88	1	17.5	3	1.84529	0	0	1	0	0	0	1	0	0	1	0	0	0	1	1	0	1	1	0	0	0	0	8207.72	5048.54	2	0	98	49
210341	46	2116	0	29.1146	86	121	suffering from central obesity		0	0	53.5922	12.6831	primary educ	7	25.6851	5.8275	105	1	5.05556	5	1.83962	0	0	1	0	1	0	0	1	0	1	0	0	0	1	1	1	1	1	0	0	0	0	17117.2	6297.83	2	0	24	12
210342	49	2401	0	17.5697	88	142	no central obesity		0	0	53.6434	12.5867	primary educ	1	4.1802	5.2725	95	1	26.6	9	7.05661	0	0	1	1	0	0	1	0	0	1	0	0	0	0	0	0	1	1	0	0	0	0	2205.46	1729.23	2	1	196	98
211010	51	2601	0	21.5023	77	134		no central obesity		1	55.2167	11.0928	primary educ	7	16.2376			0	21	5	3.14754	1	0	1	0	1		0		0	1	1	0	0	0	0		0	1	0	0	0	1	6371.21	4010.73	2	0	196	49
211010	52	2704	0	35.8409	120	198	suffering from central obesity			1	55.2167	11.0928	secondary educ	11	16.2376			1	22.8667	5	3.14754	1	0	1	1	1		1		0	1	0	1	0	1	0		0	1	0	0	0	1	6371.21	4010.73	2	0	144	36
211024	37	1369	0	27.7138	93	129	no central obesity		0	0	24.3268	11.3175	primary educ	8	8.69696	5.1615	93	1	17.7333	6	4.77736	0	0	1	1	1	0	0	0	0	1	0	0	0	1	1	0	1	1	0	0	0	0	4711.15	3751.14	2	0	140	70
211046	42	1764	0	21.6491	81	123	no central obesity		0	0	24.1993	11.4099	primary educ	8	20.0203	4.7175	85	1	17.3639	5	3.62263	0	0	1	0	1	0	0	0	0	1	1	0	0	0	0	0	1	1	0	0	0	0	12701	9202.2	2	0	24	12
211057	40	1600	0	24.7295	85	123	no central obesity		0	0	23.5148	10.9844	no formal educ	0	13.1043	5.1615	93	1	52.5	2	1.83962	0	0	1	0	1	0	0	0	0	1	1	0	0	0	0	0	1	1	0	0	0	1	7536.53	6932.17	2	0	336	84
211068	45	2025	0	36.4607	90	125	suffering from central obesity		0	1	55.3581	10.7934	primary educ	8	38.2142	5.3835	97	1	7	5	2.07207	1	0	1	1	0	0	0	0	0	1	0	1	0	1	0	0	1	1	1	0	0.974476	1	17333.7	7183.35	2	0	120	30
211076	62	3844	0	23.7248	101	162		no central obesity	0	0	55.4707	10.7065	secondary educ	12	8.3821	4.6065	83	0	10.7333	9	3.79472	0	0	1	1	1	0	1	0	0	1	1	0	0	0	0	0	1	1	0	0	0	1	4933.89	2080.3	2	0	105	35
211076	53	2809	0	30.9375	78	123	suffering from central obesity		0	0	55.4707	10.7065	primary educ	8	8.3821	5.328	96	1	22.0889	9	3.79472	0	0	1	0	1	0	0	0	0	1	0	1	0	1	0	0	1	1	0	0	0	1	4933.89	2080.3	2	0	196	49
211079	52	2704	0	21.5206	94	141		no central obesity	0	0	23.8514	10.7469	primary educ	8	6.37183	4.8285	87	0	22.4	6	4.5566	0	0	1	1	1	0	1	0	0	1	1	0	0	0	0	0	1	1	0	0	0	1	2950.42	2240.65	2	0	192	48
211079	32	1024	0	19.9241	87	132	no central obesity		0	0	23.8514	10.7469	primary educ	8	6.37183	4.44	80	1	14.9333	6	4.5566	0	0	1	0	1	0	1	0	0	1	1	0	0	0	0	0	1	1	0	0	0	1	2950.42	2240.65	2	0	126	42
211090	63	3969	0	34.5653	115	184	suffering from central obesity		0	0	23.2021	10.9607	primary educ	8	54.1017	5.4945	99	1	6.95333	5	0.76415	0	0	1	1	0	0	1	0	0	1	0	1	0	1	0	0	1	1	0	0	0	1	17959.1	2744.69	2	0	48	12
211101	28	784	0	24.6362	81	115	no central obesity		0	1	54.6892	11.3725	primary educ	8	27.7728	3.885	70	1	9.76111	3	2.29245	1	0	1	0	1	0	0	0	0	1	1	0	0	0	0	0	1	1	0	0	0	0	17450.5	13334.8	2	0	12	6
211338	41	1681	0	17.6473	77	118		no central obesity	0	0	24.3596	11.3548	secondary educ	12	6.44262	3.885	70	0	2.31	5	3.99245	0	0	0	0	1	0	0	0	0	1	0	0	0	0	0	0	1	1	0	0	0	1	2930.57	2340.03	2	1	90	30
211338	35	1225	0	24.6533	70	125	no central obesity		0	0	24.3596	11.3548	secondary educ	9	6.44262	4.662	84	1	25.6667	5	3.99245	0	0	1	0	1	0	0	0	0	1	1	0	0	0	0	0	1	1	0	0	0	1	2930.57	2340.03	2	0	90	30
301100	37	1369	0	23.7825	81	124	no central obesity		0	0	0.188896	17.9722	secondary educ	12	12.6374	4.884	88	1	18.2	3	2.38679	0	0	1	0	1	0	0	0	1	0	1	0	0	0	0	0	1	1	1	0	6.13954	0	6244.6	4968.18	3	0	126	63
301225	36	1296	0	31.2932	104	142		suffering from central obesity	0	1	0.322529	18.1057	primary educ	8	36.8529	4.9395	89	0	0	4	2.38679	1	0	1	1	1	0	1	0	1	0	0	1	0	1	0	0	1	1	1	0	12.5546	1	4922.59	2937.3	3	0	144	48
301225	32	1024	0	32.0911	80	121	suffering from central obesity		0	0	0.322529	18.1057	primary educ	8	36.8529	5.106	92	1	19.6	4	2.38679	0	0	1	0	1	0	0	0	1	0	0	1	0	1	0	0	1	1	1	0	12.5546	1	4922.59	2937.3	3	0	72	24
301250	30	900	0	28.0139	73	115	suffering from central obesity		0	0	0.364577	18.154	secondary educ	12	22.4516	4.4955	81	1	5.32778	4	2.81735	0	0	0	0	1	0	0	0	1	0	0	0	0	1	1	0	1	1	0	1	0	1	9655.53	6800.75	3	0	147	49
301386	45	2025	0	26.2438	90	132	suffering from central obesity		0	1	0.260999	18.0524	primary educ	8	8.5557	5.4945	99	1	6.06667	3	1.79623	1	0	1	1	0	0	1	0	1	0	0	0	0	1	1	0	1	1	0	0	0	0	3575.82	2141	3	0	108	54
301400	34	1156	0	19.3262	73	110	no central obesity		0	0	0.260757	18.0537	primary educ	8	8.37441	4.7175	85	1	17.5972	4	3.15094	0	0	0	0	1	0	0	0	1	0	1	0	0	0	0	0	1	1	1	0	9.10234	0	4611.72	3632.81	3	0	100	50
301415	31	961	0	24.6486	92	121	no central obesity		0	0	0.191448	17.9815	primary educ	6	10.0204	4.2735	77	1	21.1867	4	2.85472	0	0	1	1	1	0	0	0	1	0	1	0	0	0	0	0	1	1	1	0	11.6921	0	4329.23	3089.69	3	0	144	72
301425	51	2601	0	38.9863	83	125	suffering from central obesity		0	0	1.07207	18.3127	primary educ	6	9.27462	5.3835	97	1	5.83333	3	2.16981	0	0	1	0	0	0	0	0	1	0	0	1	0	1	0	0	1	1	1	0	0.839506	1	5311.52	3841.67	3	0	336	84
301449	25	625	0	35.1333	76	126	no central obesity		0	0	0.294817	18.0869	secondary educ	9	14.99	4.6065	83	1	35.7	3	2.28377	0	0	1	0	1	0	0	0	1	0	0	1	0	1	0	0	1	1	1	0	11.6968	0	11089.3	8441.79	3	0	63	63
301575	31	961	0	32.6631	74	135	suffering from central obesity		0	1	0.215092	18.0356	secondary educ	12	18.9423	4.6065	83	1	16.3333	2	0.83962	1	0	1	0	0	0	0	0	1	0	0	1	0	1	0	0	1	1	0	0	0	1	11863.7	4980.5	3	0	448	112
302175	31	961	14	40.6143	104	154	suffering from central obesity			0	0.288003	18.0296	primary educ	7	13.4286			1	7.23333	4	1.95358	0	0	1	1	0		1		1	0	0	1	0	1	0		0	1	1	0	8.91108	1	7065.51	3450.76	3	0	210	70
302360	65	4225	0	29.8384	86	135	suffering from central obesity			1	0.105257	17.7179	secondary educ	10	22.8899			1	16.6444	2	1.59434	1	0	1	0	0		1		1	0	0	0	0	1	1		0	1	1	0	2.23515	1	6726.45	5362.13	3	0	108	36
302405	49	2401	0	25.8546	87	136		no central obesity	0	0	0.0406631	17.8401	secondary educ	12	29.9822	5.0505	91	0	21.4667	1	1	0	0	1	0	1	0	1	0	1	0	0	0	0	1	1	0	1	1	1	0	2.85533	1	15882.2	15882.2	3	0	144	48
302426	46	2116	0	26.2376	130	201	suffering from central obesity		1	0	0.132895	17.7286	secondary educ	12	10.5779	18.2595	329	1	21.9333	1	0.83962	0	0	1	1	0	1	1	1	1	0	0	0	0	1	1	1	1	1	1	0	9.23813	1	5772.11	4846.38	3	0	36	12
302427	41	1681	0	25.2178	93	120	no central obesity		0	0	0.0585742	17.8131	primary educ	7	9.40793	5.0505	91	1	8.63333	4	3.45283	0	0	1	1	0	0	0	0	1	0	0	0	0	1	1	0	1	1	1	0	17.1635	0	4145.58	3578.5	3	0	140	70
302428	27	729	0	38.735	64	105	suffering from central obesity		0	0	0.122219	17.7622	secondary educ	9	30.3431	5.7165	103	1	25.9	2	1.33962	0	0	0	0	0	0	0	1	1	0	0	1	0	1	0	1	1	1	1	0	5.79961	0	12850.6	8607.45	3	0	72	72
302430	35	1225	0	30.2502	75	110		no central obesity	0	0	0.0705057	17.8517	secondary educ	12	14.7642	4.773	86	0	6.45556	4	3.06604	0	0	0	0	1	0	0	0	1	0	0	1	0	1	0	0	1	1	1	0	5.56651	1	8908.89	6828.75	3	0	189	63
302430	31	961	0	26.5539	82	132	no central obesity		0	0	0.0705057	17.8517	primary educ	8	14.7642	5.2725	95	1	9.83889	4	3.06604	0	0	1	0	1	0	0	0	1	0	0	0	0	1	1	0	1	1	1	0	5.56651	0	8908.89	6828.75	3	0	84	42
302431	32	1024	0	27.1244	69	114	no central obesity		0	0	0.181168	17.9351	primary educ	8	14.0362	5.661	102	1	21.7	2	1.38679	0	0	0	0	0	0	0	1	1	0	0	0	0	1	1	1	1	1	1	0	2.37977	0	8440.5	5852.6	3	0	24	12
302433	25	625	0	24.2941	72	101	no central obesity		0	0	0.133558	17.8945	secondary educ	12	16.6401	4.6065	83	1	9.48889	4	2.64151	0	0	0	0	1	0	0	0	1	0	1	0	0	0	0	0	1	1	1	0	5.58317	1	8690.42	5738.96	3	0	72	24
302434	31	961	0	26.3166	102	167	no central obesity		0	0	0.190106	17.9473	primary educ	8	9.34106	4.995	90	1	17.0333	3	2.39623	0	0	1	1	0	0	1	0	1	0	0	0	0	1	1	0	1	1	1	0	9.54645	0	5821.65	4650	3	0	63	63
302442	25	625	0	24.6875	79	122	no central obesity		0	0	0.065037	17.7689	primary educ	8	5.53405	4.662	84	1	26.6	3	2.23736	0	0	1	0	1	0	0	0	1	0	1	0	0	0	0	0	1	1	1	0	12.3207	1	3551.06	2648.33	3	0	135	45
302540	63	3969	60	28.4091	88	143			0	0	0.188586	17.7102	tertiary educ	17	36.9946	5.217	94	0	10.2083	4	2.15698	0	0	1	1	1	0	1	0	1	0	0	0	0	1	1	0	1	1	1	0	2.62825	0	12744.6	6872.46	3	0	40	20
302540	32	1024	0	29.1121	88	124	suffering from central obesity		0	0	0.188586	17.7102	secondary educ	12	36.9946	5.439	98	1	4.70556	4	2.15698	0	0	1	0	1	0	0	0	1	0	0	0	0	1	1	0	1	1	1	0	2.62825	0	12744.6	6872.46	3	0	24	12
302631	33	1089	4	25.156	74	119		no central obesity	0	0	0.28396	18.0998	secondary educ	12	16.1605	5.0505	91	0	4.08333	5	3.71925	0	0	0	0	1	0	0	0	1	0	0	0	0	1	1	0	1	1	0	0	0	1	6665.32	4958	3	0	162	54
302631	31	961	0	24.4899	70	107	no central obesity		0	0	0.28396	18.0998	secondary educ	12	16.1605	4.7175	85	1	3.30556	5	3.71925	0	0	0	0	1	0	0	0	1	0	1	0	0	0	0	0	1	1	0	0	0	1	6665.32	4958	3	0	392	98
302765	37	1369	12	27.3501	124	177		no central obesity	0	1	0.678718	17.3174	tertiary educ	14	15.1013	5.994	108	0	22.5167	4	2.48113	1	0	1	1	1	0	1	1	1	0	0	0	0	1	1	1	1	1	1	0	9.05584	0	7690.85	4770.5	3	0	90	45
302765	36	1296	0	28.725	92	134	suffering from central obesity		0	1	0.678718	17.3174	secondary educ	12	15.1013	5.0505	91	1	52.1111	4	2.48113	1	0	1	1	1	0	1	0	1	0	0	0	0	1	1	0	1	1	1	0	9.05584	0	7690.85	4770.5	3	0	70	35
303172	21	441	0	21.7914	93	135	no central obesity		0	1	1.3608	18.909	secondary educ	12	7.94102	5.328	96	1	10.9667	4	3.4717	1	0	1	1	0	0	1	0	1	0	1	0	0	0	0	0	1	1	1	0	10.1166	0	4186.37	3633.46	3	0	50	50
303197	26	676	0	26.541	75	125	no central obesity		0	0	1.31228	18.8807	secondary educ	12	10.1086	4.995	90	1	10.5	4	2.7351	0	0	1	0	1	0	0	0	1	0	0	0	0	1	1	0	1	1	1	0	19.9785	0	5432.37	3714.52	3	0	56	28
303222	29	841	0	28.6281	73	118	suffering from central obesity		0	1	1.26749	18.8538	tertiary educ	15	17.3008	5.2725	95	1	13.9222	4	2.39284	1	0	0	0	1	0	0	0	1	0	0	0	0	1	1	0	1	1	1	0	15.9984	0	7412.93	4434.49	3	0	80	40
304021	27	729	0	19.609	92	125	no central obesity		0	0	0.597064	18.1357	secondary educ	9	5.84555	4.218	76	1	14	5	3.05473	0	0	1	1	1	0	0	0	1	0	1	0	0	0	0	0	1	1	1	0	2.75842	1	5020.6	3067.31	3	0	105	35
304171	56	3136	0	30.1887	83	140	suffering from central obesity		0	0	0.689518	18.0155	primary educ	3	11.6499	5.1615	93	1	18.3167	3	1.64151	0	0	1	1	0	0	0	0	1	0	0	1	0	1	0	0	1	1	0	0	0	0	8633.88	4724.2	3	0	60	30
304271	59	3481	0	41.4069	101	185	suffering from central obesity		0	1	0.618218	18.0484	no formal educ	0	17.3328	6.2715	113	1	7.23333	1	0.83962	1	0	1	1	0	1	1	1	1	0	0	1	0	1	0	1	1	1	0	0	0	0	15034.2	12623	3	0	7	7
304346	51	2601	0	24.4225	91	153	no central obesity		0	0	0.75048	18.0642	primary educ	7	7.31043	4.7175	85	1	15.6333	6	3.45283	0	0	1	1	0	0	1	0	1	0	1	0	0	0	0	0	1	1	1	0	7.39243	1	5014.73	2885.83	3	0	264	66
304423	43	1849	0	21.0886	63	100	no central obesity		0	0	0.741099	18.0464	primary educ	8	3.38994	4.44	80	1	14.9333	5	4.19811	0	0	0	0	1	0	0	0	1	0	1	0	0	0	0	0	1	1	0	0	0	1	1668.53	1400.93	3	0	264	66
304429	46	2116	0	28.1552	102	152	suffering from central obesity			0	0.658875	18.029	primary educ	6	7.32043			1	7.93333	2	1.82075	0	0	1	1	0		1		1	0	0	0	0	1	1		0	1	0	0	0	0	5965.67	5431	3	0	96	48
305019	57	3249	0	26.179	91	165	suffering from central obesity		0	0	2.21808	19.5629	tertiary educ	13	20.5015	4.9395	89	1	26.7944	4	2.69811	0	0	1	1	1	0	1	0	1	0	0	0	0	1	1	0	1	1	1	0	18.36	1	8837.21	5960.94	3	0	120	40
305044	71	5041	0	31.9622	114	178		suffering from central obesity	0	1	1.37623	18.6076	primary educ	8	15.0107	5.6055	101	0	19.6	4	3.61321	1	0	1	1	1	1	1	1	1	0	0	1	0	1	0	1	1	1	0	0	0	0	11381.9	10281.3	3	0	108	54
305044	66	4356	0	26.0804	95	147	suffering from central obesity		0	0	1.37623	18.6076	primary educ	8	15.0107	4.884	88	1	24.5	4	3.61321	0	0	1	1	1	0	1	0	1	0	0	0	0	1	1	0	1	1	0	0	0	0	11381.9	10281.3	3	0	28	14
305069	52	2704	0	29.0318	92	149	suffering from central obesity		0	1	2.16175	19.501	secondary educ	12	6.00403	5.217	94	1	13.9222	4	2.14151	1	0	1	1	0	0	1	0	1	0	0	0	0	1	1	0	1	1	1	0	16.4421	0	3010.43	1611.71	3	0	112	56
305118	37	1369	2	20.9457	81	120		no central obesity	0	0	2.27683	19.7521	tertiary educ	14	10.2161	4.8285	87	0	7.18667	5	3.18151	0	0	1	0	1	0	0	0	1	0	1	0	0	0	0	0	1	1	1	0	0.815091	0	5398.69	3435.2	3	0	120	60
305118	30	900	0	27.1547	83	127	no central obesity		0	0	2.27683	19.7521	primary educ	8	10.2161	5.106	92	1	1.16667	5	3.18151	0	0	1	0	1	0	0	0	1	0	0	0	0	1	1	0	1	1	1	0	0.815091	0	5398.69	3435.2	3	0	112	56
305143	31	961	18	24.5578	86	130	no central obesity		0	0	0.286236	18.105	primary educ	8	14.7848	5.217	94	1	32.6667	3	1.4717	0	0	1	0	0	0	1	0	1	0	1	0	0	0	0	0	1	1	1	0	18.4967	1	8390.81	4116.25	3	0	357	119
305168	29	841	0	20.0441	71	112	no central obesity		0	0	2.10171	19.5736	secondary educ	13	8.09898	3.6075	65	1	5.05556	3	2.22528	0	0	0	0	1	0	0	0	1	0	1	0	0	0	0	0	1	1	1	0	4.10307	0	3967.66	2943.05	3	0	42	21
305218	41	1681	0	27.7499	84	121	suffering from central obesity		0	1	1.83223	19.2311	secondary educ	12	14.6896	4.1625	75	1	35.1244	7	2.78829	1	0	1	0	1	0	0	0	1	0	0	0	0	1	1	0	1	1	1	0	11.7727	1	4901.65	1952.46	3	0	64	16
305372	44	1936	0	33.7626	87	132	suffering from central obesity		0	0	2.16229	19.6076	secondary educ	11	13.0616	4.662	84	1	5.01667	4	2.57547	0	0	1	0	0	0	1	0	1	0	0	1	0	1	0	0	1	1	1	0	2.68039	1	6842.71	4405.8	3	0	336	84
305373	25	625	1	20.2632	88	147		no central obesity	0	0	2.29677	19.7135	tertiary educ	15	15.7258	5.1615	93	0	11.4722	3	2.16906	0	0	1	1	1	0	1	0	1	0	1	0	0	0	0	0	1	1	1	0	16.6101	1	9604.07	6943.93	3	0	162	54
305373	28	784	0	24.4593	80	117	no central obesity		0	0	2.29677	19.7135	tertiary educ	15	15.7258	5.55	100	1	2.56667	3	2.16906	0	0	1	0	1	0	0	1	1	0	1	0	0	0	0	1	1	1	1	0	16.6101	0	9604.07	6943.93	3	0	36	18
306068	30	900	0	20.2292	76	135	no central obesity		0	0	0.474538	18.1077	primary educ	6	11.2505	3.774	68	1	19.6	3	1.26566	0	0	1	0	0	0	0	0	1	0	1	0	0	0	0	0	1	1	1	0	4.09412	0	8394.83	3541.67	3	0	108	54
306093	27	729	0	27.2663	87	105	suffering from central obesity		0	0	0.640607	18.2519	primary educ	8	12.9176	4.773	86	1	8.86667	2	1.38377	0	0	1	0	0	0	0	0	1	0	0	0	0	1	1	0	1	1	1	0	6.13041	1	7408.5	5125.83	3	0	216	72
306118	53	2809	0	30.4451	94	145		no central obesity		0	0.472642	18.1746	secondary educ	12	20.6257			0	1.16667	5	2.66981	0	0	1	1	1		1		1	0	0	1	0	1	0		0	1	1	0	7.36829	1	4925.47	2630.02	3	0	144	48
306118	46	2116	0	37.6567	92	106	suffering from central obesity		0	0	0.472642	18.1746	secondary educ	9	20.6257	5.7165	103	1	4.12222	5	2.66981	0	0	1	1	1	0	0	1	1	0	0	1	0	1	0	1	1	1	1	0	7.36829	0	4925.47	2630.02	3	0	120	60
306268	35	1225	0	23.7083	86	136	no central obesity		0	0	0.52727	18.193	secondary educ	12	14.2493	5.883	106	1	8.16667	4	3.34905	0	0	1	0	1	0	1	1	1	0	1	0	0	0	0	1	1	1	1	0	11.1857	0	8471.06	7092.5	3	0	24	12
306393	29	841	0	26.2485	74	108	no central obesity		0	0	0.587487	18.3325	primary educ	8	12.3816	4.995	90	1	20.3	3	2.28303	0	0	0	0	0	0	0	0	1	0	0	0	0	1	1	0	1	1	1	0	10.5112	0	7529.47	5730	3	0	80	40
306443	36	1296	0	27.4251	77	124	no central obesity		0	1	0.353146	18.089	primary educ	7	13.2968	5.0505	91	1	11.4333	3	1.66604	1	0	1	0	0	0	0	0	1	0	0	0	0	1	1	0	1	1	1	0	7.39012	0	7634.68	4239.89	3	0	96	48
306444	44	1936	8	22.6593	94	125		no central obesity	0	0	0.480842	18.1375	primary educ	8	12.768	5.0505	91	0	3.15	4	3.46226	0	0	1	1	1	0	0	0	1	0	1	0	0	0	0	0	1	1	1	0	6.66682	1	6823.45	5906.14	3	0	144	48
306444	40	1600	0	22.0351	73	114	no central obesity		0	0	0.480842	18.1375	primary educ	8	12.768	4.4955	81	1	22.6333	4	3.46226	0	0	0	0	1	0	0	0	1	0	1	0	0	0	0	0	1	1	1	0	6.66682	0	6823.45	5906.14	3	0	60	30
306445	38	1444	0	29.4115	86	127	suffering from central obesity			1	0.408943	18.1307	primary educ	7	11.7742			1	19.4833	3	1.72641	1	0	1	0	0		0		1	0	0	0	0	1	1		0	1	0	0	0	1	4990.7	2872	3	0	336	84
306447	32	1024	0	50.1163	97	131	suffering from central obesity		0	0	0.43963	18.1391	primary educ	8	12.626	4.1625	75	1	11.6667	4	3.38679	0	0	1	1	1	0	1	0	1	0	0	1	0	1	0	0	1	1	1	0	5.1778	1	8258.26	6992.25	3	0	120	40
306448	23	529	0	18.588	92	155	no central obesity		0	1	0.544959	18.1869	tertiary educ	15	19.7245	4.7175	85	1	12.2111	4	2.16906	1	0	1	1	1	0	1	0	1	0	1	0	0	0	0	0	1	1	1	0	11.2717	1	8390.14	4549.68	3	0	150	50
307229	19	361	0	17.7302	85	125		no central obesity	0	0	0.705324	18.3641	primary educ	8	6.20927	4.6065	83	0	16.1	7	4.8434	0	0	1	0	0	0	0	0	1	0	0	0	0	0	0	0	1	1	0	0	0	1	4325.27	2992.71	3	1	126	42
307229	37	1369	0	33.3972	76	104	suffering from central obesity		0	0	0.705324	18.3641	primary educ	7	6.20927	4.9395	89	1	9.33333	7	4.8434	0	0	0	0	0	0	0	0	1	0	0	1	0	1	0	0	1	1	0	0	0	0	4325.27	2992.71	3	0	140	70
307378	55	3025	0	24.529	112	193		no central obesity		0	0.705144	18.3658	secondary educ	12	17.2146			0	8.24444	1	1	0	0	1	1	1		1		1	0	1	0	0	0	0		0	1	0	0	0	1	11381.2	11381.2	3	0	90	30
307385	34	1156	0	32.6816	88	135	suffering from central obesity		0	0	0.521575	18.3124	no formal educ	0	11.3014	4.9395	89	1	4.47222	4	3.5283	0	0	1	0	1	0	1	0	1	0	0	1	0	1	0	0	1	1	1	0	3.46971	1	7138.39	6296.6	3	0	90	30
307387	31	961	0	21.7337	77	116	no central obesity		0	1	0.755532	18.3993	primary educ	4	19.2346	4.3845	79	1	0.7	4	2.60755	1	0	0	0	1	0	0	0	1	0	1	0	0	0	0	0	1	1	1	0	19.5177	0	9174.04	5980.44	3	0	70	35
307388	31	961	0	18.704	105	158	no central obesity		0	0	0.685794	18.4306	primary educ	8	8.23616	5.106	92	1	10.0333	5	3.14906	0	0	1	1	1	0	1	0	1	0	1	0	0	0	0	0	1	1	0	0	0	1	6889.99	4339.4	3	0	126	42
307390	27	729	0	20.6508	80	128		no central obesity	0	0	0.684459	18.4199	primary educ	8	10.0328	4.3845	79	0	7	4	2.90755	0	0	1	0	1	0	0	0	1	0	1	0	0	0	0	0	1	1	1	1	1.61643	0	3297.99	2397.27	3	0	140	70
307390	26	676	0	39.1939	84	117	suffering from central obesity		0	0	0.684459	18.4199	primary educ	6	10.0328	4.662	84	1	10.7333	4	2.90755	0	0	1	0	1	0	0	0	1	0	0	1	0	1	0	0	1	1	1	0	1.61643	1	3297.99	2397.27	3	0	224	56
307392	45	2025	0	23.8224	87	130	no central obesity		0	0	0.950768	18.5432	secondary educ	12	18.6773	4.7175	85	1	11.0833	2	1.83962	0	0	1	0	1	0	1	0	1	0	1	0	0	0	0	0	1	1	1	0	2.18221	1	7383.32	6791.25	3	0	162	54
307396	45	2025	0	17.7357	69	100	no central obesity		0	0	0.688577	18.4056	primary educ	8	3.86306	5.2725	95	1	28	6	4.26113	0	0	0	0	1	0	0	0	1	0	0	0	0	0	0	0	1	1	1	0	5.00976	1	2482.76	1763.23	3	1	42	14
307399	28	784	1	22.4496	82	120	no central obesity		0	0	0.518419	18.2613	primary educ	7	5.11775	4.9395	89	1	43.6333	5	2.76075	0	0	1	0	1	0	0	0	1	0	1	0	0	0	0	0	1	1	0	0	0	0	3213.98	1774.6	3	0	18	9
307401	31	961	0	19.8511	82	114		no central obesity	0	0	0.528724	18.2847	primary educ	8	9.92403	4.44	80	0	5.75556	3	1.95661	0	0	1	0	1	0	0	0	1	0	1	0	0	0	0	0	1	1	1	1	16.6979	0	6103.65	3980.82	3	0	120	60
307401	24	576	0	23.6742	77	127	no central obesity		0	0	0.528724	18.2847	secondary educ	12	9.92403	5.217	94	1	3.5	3	1.95661	0	0	1	0	1	0	0	0	1	0	1	0	0	0	0	0	1	1	1	0	16.6979	0	6103.65	3980.82	3	0	70	35
307402	24	576	0	20.0402	88	144		no central obesity	0	0	0.584868	18.3186	primary educ	8	9.26194	3.9405	71	0	4.97778	6	4.06415	0	0	1	1	0	0	1	0	1	0	1	0	0	0	0	0	1	1	0	0	0	0	6430.48	4355.74	3	0	12	6
307402	43	1849	0	23.2351	96	142	no central obesity		0	0	0.584868	18.3186	primary educ	6	9.26194	4.1625	75	1	14.3111	6	4.06415	0	0	1	1	0	0	1	0	1	0	1	0	0	0	0	0	1	1	0	0	0	1	6430.48	4355.74	3	0	135	45
307403	37	1369	0	19.9472	88	136	no central obesity		0	0	0.751956	18.3883	primary educ	8	7.32036	4.7175	85	1	9.8	5	3.54566	0	0	1	0	1	0	1	0	1	0	1	0	0	0	0	0	1	1	0	0	0	1	5152.21	3653.6	3	0	72	24
307407	41	1681	0	19.927	66	102	no central obesity		0	0	0.852415	18.3903	primary educ	6	5.54073	4.6065	83	1	11.4411	7	2.62264	0	0	0	0	0	0	0	0	1	0	1	0	0	0	0	0	1	1	1	0	6.68816	1	3192.58	1196.14	3	0	192	48
307539	29	841	0	24.1542	80	124	no central obesity		0	0	0.697336	18.4272	tertiary educ	14	9.57662	4.8285	87	1	14.2722	3	2.33208	0	0	1	0	1	0	0	0	1	0	1	0	0	0	0	0	1	1	1	0	5.96584	1	4876.96	3791.15	3	0	144	48
307675	39	1521	0	25.4441	85	114	no central obesity		0	0	0.650848	18.4722	primary educ	7	6.27032	5.1615	93	1	13.3	3	2.4717	0	0	1	0	0	0	0	0	1	0	0	0	0	1	1	0	1	1	0	0	0	0	3112.91	2564.73	3	0	96	48
307720	25	625	0	27.4756	87	133	suffering from central obesity		0	1	0.695183	18.4681	secondary educ	12	14.1272	5.994	108	1	38.1111	5	2.29849	1	0	1	0	1	1	1	1	1	0	0	0	0	1	1	1	1	1	1	0	7.99868	1	6633.49	3049.4	3	0	162	54
307810	30	900	0	30.1924	79	116	suffering from central obesity		0	0	0.69339	18.4997	secondary educ	12	22.4345	5.55	100	1	9.91667	5	1.67547	0	0	0	0	0	0	0	1	1	0	0	1	0	1	0	1	1	1	0	0	0	1	10755.2	3604	3	0	144	48
307947	40	1600	2	30.7499	74	116		suffering from central obesity		1	0.508245	18.3031	tertiary educ	15	19.6602			0	8.55556	5	2.46793	1	1	0	0	1		0		1	0	0	1	0	1	0		0	1	0	0	0	1	10348.4	5107.84	3	0	144	48
307947	34	1156	0	35.9251	86	124	suffering from central obesity			1	0.508245	18.3031	tertiary educ	15	19.6602			1	2.33333	5	2.46793	1	0	1	0	1		0		1	0	0	1	0	1	0		0	1	0	0	0	0	10348.4	5107.84	3	0	20	10
307991	51	2601	0	20.6278	92	146	no central obesity		0	0	0.645481	18.3368	primary educ	4	4.22665	5.1615	93	1	31.8111	4	2.79245	0	0	1	1	0	0	1	0	1	0	1	0	0	0	0	0	1	1	0	0	0	1	2664.4	1860.05	3	0	144	48
307999	36	1296	0	21.07	73	110	no central obesity		0	0	0.62946	18.3225	primary educ	8	4.78013	4.107	74	1	25.9	6	4.68868	0	0	0	0	1	0	0	0	1	0	1	0	0	0	0	0	1	1	0	0	0	1	2653.2	2073.33	3	0	126	42
308045	32	1024	0	31.2591	84	111	suffering from central obesity			0	0.904756	18.536	primary educ	8	14.6807			1	17.6556	4	2.76566	0	0	1	0	1		0		1	0	0	1	0	1	0		0	1	1	0	11.6759	0	6152.9	4254.2	3	0	16	8
308394	53	2809	0	29.3861	100	159	suffering from central obesity		0	0	0.670892	18.42	secondary educ	12	8.81238	5.106	92	1	8.4	4	3.5	0	0	1	1	1	0	1	0	1	0	0	0	0	1	1	0	1	1	0	0	0	0	4004.29	3503.75	3	0	210	105
308398	44	1936	18	24.2227	94	145		no central obesity	0	0	0.433737	18.2247	primary educ	8	6.17851	4.8285	87	0	10.5389	4	2.68754	0	0	1	1	1	0	1	0	1	0	1	0	0	0	0	0	1	1	0	1	0	1	3265.07	2193.75	3	0	180	60
308398	27	729	0	32.2308	83	143	suffering from central obesity		0	0	0.433737	18.2247	primary educ	8	6.17851	5.106	92	1	17.9667	4	2.68754	0	0	1	1	1	0	0	0	1	0	0	1	0	1	0	0	1	1	0	0	0	0	3265.07	2193.75	3	0	154	77
309040	33	1089	0	27.8307	103	148	suffering from central obesity		1	0	0.655354	17.4712	primary educ	7	12.2318	11.211	202	1	19.9111	5	2.34151	0	0	1	1	1	1	1	1	1	0	0	0	0	1	1	1	1	1	1	0	8.85496	1	7238.92	3390	3	0	216	72
309095	44	1936	0	28.8376	89	119	no central obesity			0	0.689473	17.3212	secondary educ	12	26.7853			1	10.5	6	2.38679	0	0	1	0	1		0		1	0	0	0	0	1	1		0	1	1	0	4.78053	0	5611.8	2232.36	3	0	144	72
310166	33	1089	0	20.354	91	132		no central obesity	0	0	0.413496	18.0587	secondary educ	12	8.9837	5.3835	97	0	6.65	3	2.4717	0	0	1	1	1	0	1	0	1	0	1	0	0	0	0	0	1	1	1	0	1.98582	0	6519.8	5371.67	3	0	182	91
310166	30	900	0	26.9004	85	139	suffering from central obesity		0	1	0.413496	18.0587	primary educ	8	8.9837	5.328	96	1	23.8	3	2.4717	1	0	1	0	1	0	1	0	1	0	0	0	0	1	1	0	1	1	1	0	1.98582	0	6519.8	5371.67	3	0	96	48
310211	30	900	2.4	21.1509	71	121		no central obesity		0	0.712387	18.2685	secondary educ	12	11.9575			0	5.87222	3	2.33208	0	0	1	0	1		0		1	0	1	0	0	0	0		0	1	1	1	24.1048	1	8013.63	6229.47	3	0	105	35
310211	24	576	6	31.9706	89	141	suffering from central obesity		0	1	0.712387	18.2685	secondary educ	12	11.9575	4.8285	87	1	18.5889	3	2.33208	1	0	1	1	1	0	1	0	1	0	0	1	0	1	0	0	1	1	1	0	24.1048	1	8013.63	6229.47	3	0	84	28
310256	28	784	0	23.3976	78	113	no central obesity		0	0	0.416317	18.1191	primary educ	7	13.0969	4.9395	89	1	20.0667	4	2.94	0	0	0	0	1	0	0	0	1	0	1	0	0	0	0	0	1	1	1	0	4.77941	0	7102.04	5220	3	0	120	60
310301	35	1225	4.5	27.3958	99	142	suffering from central obesity		0	0	0.426018	18.1447	secondary educ	12	30.5722	4.8285	87	1	11.5889	2	0.83962	0	0	1	1	0	0	1	0	1	0	0	0	0	1	1	0	1	1	1	0	1.54783	1	15356.9	6447	3	0	168	56
310346	57	3249	0	25.0692	107	187	no central obesity		1	0	0.458245	18.1691	secondary educ	12	35.6286	17.871	322	1	8.55556	1	0.83962	0	0	1	1	0	0	1	1	1	0	0	0	0	1	1	1	1	1	0	0	0	1	13323.9	11187	3	0	162	54
310391	32	1024	0	23.3134	81	121	no central obesity		0	0	0.722445	18.5223	primary educ	8	12.8685	5.0505	91	1	17.7333	2	1.27585	0	0	1	0	0	0	0	0	1	0	1	0	0	0	0	0	1	1	1	0	4.48096	1	5561	3547.5	3	0	210	70
310409	30	900	0	31.8224	87	141	suffering from central obesity		0	0	0.424237	18.1553	primary educ	8	5.26317	6.2715	113	1	11.6667	5	3.3483	0	0	1	1	1	1	1	1	1	0	0	1	0	1	0	1	1	1	1	0	0.678401	0	3161.11	2116.87	3	0	112	56
310411	38	1444	32	29.7194	110	143		suffering from central obesity	0	0	0.657756	18.2325	primary educ	8	12.5279	6.66	120	0	9.83889	3	2.19736	0	0	1	1	1	1	1	1	1	0	0	0	0	1	1	1	1	1	0	0	0	0	7939.07	5815	3	0	28	28
310411	30	900	0	24.8547	76	122	no central obesity		0	0	0.657756	18.2325	secondary educ	12	12.5279	4.7175	85	1	5.28889	3	2.19736	0	0	1	0	1	0	0	0	1	0	1	0	0	0	0	0	1	1	0	0	0	0	7939.07	5815	3	0	70	35
310420	58	3364	0	24.9839	120	210		no central obesity	0	0	0.412705	18.0101	no formal educ	0	11.9964	5.106	92	0	12.3667	5	2.38679	0	0	1	1	1	0	1	0	1	0	1	0	0	0	0	0	1	1	1	0	11.2393	1	7225.39	3449.1	3	0	144	48
310420	42	1764	0	32.3701	113	156	suffering from central obesity		0	0	0.412705	18.0101	primary educ	8	11.9964	5.994	108	1	27.4167	5	2.38679	0	0	1	1	1	1	1	1	1	0	0	1	0	1	0	1	1	1	1	0	11.2393	1	7225.39	3449.1	3	0	168	42
310571	64	4096	0	25.6562	99	157			0	0	0.59101	18.277	secondary educ	12	13.0798	4.8285	87	0	3.96667	6	3.62264	0	0	1	1	1	0	1	0	1	0	0	0	0	1	1	0	1	1	1	0	10.1708	0	3768.07	2275.06	3	0	60	30
310571	53	2809	0	34.3943	108	155	suffering from central obesity		0	0	0.59101	18.277	primary educ	6	13.0798	4.6065	83	1	9.02222	6	3.62264	0	0	1	1	1	0	1	0	1	0	0	1	0	1	0	0	1	1	1	0	10.1708	1	3768.07	2275.06	3	0	96	24
310661	36	1296	0	26.2517	90	128	suffering from central obesity			0	0.845566	18.417	primary educ	8	6.89832			1	4.16111	4	2.4717	0	0	1	1	1		0		1	0	0	0	0	1	1		0	1	1	0	1.14543	0	4415.14	2728.23	3	0	210	105
310706	42	1764	0	29.6192	95	136		suffering from central obesity	0	0	1.78977	19.4015	tertiary educ	14	19.7695	5.1615	93	0	3.5	4	3.0283	0	0	1	1	1	0	1	0	1	0	0	0	0	1	1	0	1	1	1	0	2.866	1	8347.83	6319.93	3	0	180	60
310706	39	1521	0	31.0185	70	113	suffering from central obesity		0	0	1.78977	19.4015	tertiary educ	15	19.7695	4.8285	87	1	14	4	3.0283	0	0	0	0	1	0	0	0	1	0	0	1	0	1	0	0	1	1	1	0	2.866	1	8347.83	6319.93	3	0	144	48
310751	48	2304	0	28.9324	77	113		suffering from central obesity	0	0	0.803009	18.4003	primary educ	8	5.48981	4.7175	85	0	3.5	6	4.91509	0	0	0	0	1	0	0	0	1	0	0	0	0	1	1	0	1	1	0	0	0	0	3200.6	2621.88	3	0	196	98
310751	50	2500	0	20.5536	87	132	no central obesity		0	0	0.803009	18.4003	primary educ	8	5.48981	4.773	86	1	26.1333	6	4.91509	0	0	1	0	1	0	1	0	1	0	1	0	0	0	0	0	1	1	0	0	0	1	3200.6	2621.88	3	0	120	30
310886	32	1024	0	26.8507	76	111	no central obesity		0	0	1.80503	18.9916	secondary educ	12	12.9293	4.7175	85	1	25.7833	4	2.81283	0	0	0	0	1	0	0	0	1	0	0	0	0	1	1	0	1	1	1	0	5.24286	0	3696.28	2599.25	3	0	108	54
310999	49	2401	0	28.2569	83	135		suffering from central obesity	0	0	0.985316	18.3121	tertiary educ	14	18.9654	4.6065	83	0	17.5	3	2.83962	0	0	1	0	1	0	0	0	1	0	0	0	0	1	1	0	1	1	1	0	11.9095	0	5436.64	5146	3	0	54	54
310999	39	1521	0	28.0451	79	120	suffering from central obesity		0	0	0.985316	18.3121	tertiary educ	14	18.9654	5.772	104	1	36.6333	3	2.83962	0	0	1	0	1	0	0	1	1	0	0	0	0	1	1	1	1	1	1	0	11.9095	0	5436.64	5146	3	0	54	54
311135	31	961	4	23.737	60	91	no central obesity		0	0	0.592254	18.4121	tertiary educ	16	35.7194	5.0505	91	1	8.32222	5	2.82302	0	0	0	0	1	0	0	0	1	0	1	0	0	0	0	0	1	1	1	0	8.03006	0	12851.5	7256	3	0	80	40
311181	25	625	9	23.1006	68	102	no central obesity		0	0	0.577843	18.3963	tertiary educ	14	13.6874	4.662	84	1	12.5222	3	2.16227	0	0	0	0	0	0	0	0	1	0	1	0	0	0	0	0	1	1	1	0	14.0222	0	5808.71	4186.67	3	0	96	48
311269	31	961	0	18.9846	83	116	no central obesity		0	0	0.793481	18.5793	secondary educ	12	12.2081	5.217	94	1	23.8	2	1.16604	0	0	1	0	0	0	0	0	1	0	1	0	0	0	0	0	1	1	1	0	1.31796	0	5426.56	3163.79	3	0	140	70
311404	30	900	0	28.4268	80	111	suffering from central obesity		0	0	0.793183	18.5917	tertiary educ	14	6.48098	4.218	76	1	16.9556	2	1.72641	0	0	1	0	0	0	0	0	1	0	0	0	0	1	1	0	1	1	1	1	4.50314	0	3187.54	2751.5	3	0	90	45
311410	31	961	0	30.6348	93	127	suffering from central obesity		0	0	0.556173	18.3594	tertiary educ	15	22.7943	4.884	88	1	10.5	5	2.46793	0	0	1	1	1	0	0	0	1	0	0	1	0	1	0	0	1	1	1	0	5.20951	1	10597.1	5230.6	3	0	198	66
311412	31	961	0	28.2284	78	119	suffering from central obesity		0	0	0.654272	18.4737	primary educ	6	23.5565	4.773	86	1	15.05	4	2.42453	0	0	0	0	1	0	0	0	1	0	0	0	0	1	1	0	1	1	1	0	3.7234	1	9849.33	5970	3	0	336	84
311413	28	784	0	17.7407	71	110	no central obesity		0	0	0.670233	18.4573	secondary educ	9	7.3862	4.8285	87	1	15.8667	3	2.27962	0	0	0	0	1	0	0	0	1	0	0	0	0	0	0	0	1	1	0	0	0	0	4620.39	3510.91	3	1	56	28
311414	42	1764	0	28.2512	137	229	suffering from central obesity		0	1	0.607593	18.3881	primary educ	7	11.666	4.7175	85	1	13.6889	4	3.07547	1	0	1	1	1	0	1	0	1	0	0	0	0	1	1	0	1	1	0	0	0	1	6683.53	5138.75	3	0	90	30
311595	31	961	0	22.3945	73	103	no central obesity		0	0	0.594373	18.3407	primary educ	8	11.8702	5.9385	107	1	3.38333	3	2.42453	0	0	0	0	1	0	0	1	1	0	1	0	0	0	0	1	1	1	1	0	13.5219	0	7126.33	5759.33	3	0	70	35
311630	34	1156	0	35.0505	90	129	suffering from central obesity		0	1	0.855844	18.6526	primary educ	8	9.46792	4.551	82	1	16.6833	4	2.10377	1	0	1	1	0	0	0	0	1	0	0	1	0	1	0	0	1	1	0	0	0	1	4948.26	2602.5	3	0	105	35
312014	58	3364	0	17.6353	81	116		no central obesity	0	0	0.311666	17.7204	primary educ	7	8.1237	6.105	110	0	15.6333	3	2.3932	0	0	1	0	1	0	0	1	1	0	0	0	0	0	0	1	1	1	1	1	19.2269	0	4267.08	3403.99	3	1	96	48
312416	27	729	0	26.6965	74	112	suffering from central obesity		0	0	0.344873	17.8206	primary educ	8	11.6292	4.773	86	1	12.25	4	2.65661	0	0	0	0	1	0	0	0	1	0	0	0	0	1	1	0	1	1	1	0	7.95323	0	6704.41	4452.75	3	0	84	42
312418	36	1296	0	19.9465	78	124		no central obesity	0	0	0.171516	17.8428	primary educ	7	7.38035	5.439	98	0	2.1	7	2.81131	0	0	1	0	1	0	0	0	1	0	1	0	0	0	0	0	1	1	1	1	5.78936	0	5769	2316.92	3	0	112	56
312418	41	1681	0	32.6572	91	134	suffering from central obesity		0	0	0.171516	17.8428	primary educ	7	7.38035	5.994	108	1	12.4444	7	2.81131	0	0	1	1	1	1	1	1	1	0	0	1	0	1	0	1	1	1	1	0	5.78936	1	5769	2316.92	3	0	84	28
312419	25	625	0	22.3914	61	91	no central obesity		0	0	0.30395	17.7777	secondary educ	12	14.5621	5.106	92	1	25.6044	4	0.83019	0	0	0	0	0	0	0	0	1	0	1	0	0	0	0	0	1	1	0	0	0	0	6788.81	1409	3	0	88	44
312421	32	1024	0	29.2346	79	134	suffering from central obesity		0	0	0.694153	17.4044	primary educ	8	7.14753	5.55	100	1	35.9333	3	2.27585	0	0	1	0	1	0	0	1	1	0	0	0	0	1	1	1	1	1	1	0	3.29005	1	4682.51	3552.23	3	0	54	18
312446	36	1296	0	27.1819	90	141	suffering from central obesity		0	1	0.36119	17.8508	primary educ	3	6.8426	4.6065	83	1	31.5	2	1.82075	1	0	1	1	1	0	1	0	1	0	0	0	0	1	1	0	1	1	0	0	0	0	4570.64	4161	3	0	120	60
312509	51	2601	1.5	27.934	98	162	suffering from central obesity		0	0	0.0873056	17.8127	secondary educ	9	42.0763	5.6055	101	1	9.1	5	1.83962	0	0	1	1	1	1	1	1	1	0	0	0	0	1	1	1	1	1	1	0	10.7854	0	13402.8	4931.2	3	0	84	42
312999	38	1444	8	25.7716	76	130		no central obesity	0	0	0.378147	17.8394	secondary educ	10	12.3957	4.662	84	0	4.88056	3	2.33962	0	0	1	0	1	0	0	0	1	0	0	0	0	1	1	0	1	1	1	0	7.02963	1	8100.89	6317.67	3	0	120	40
312999	35	1225	0	22.1782	73	106	no central obesity		0	0	0.378147	17.8394	secondary educ	12	12.3957	5.2725	95	1	8.4	3	2.33962	0	0	0	0	1	0	0	0	1	0	1	0	0	0	0	0	1	1	1	0	7.02963	1	8100.89	6317.67	3	0	135	45
313019	36	1296	0	28.1866	69	109	suffering from central obesity		0	1	1.03141	18.7625	tertiary educ	14	9.93542	5.8275	105	1	8.75	5	2.89698	1	0	0	0	1	0	0	1	1	0	0	0	0	1	1	1	1	1	1	0	13.7451	1	4407.25	2553.54	3	0	96	32
313064	48	2304	0	30.8655	88	136	suffering from central obesity			0	1.08234	18.8457	secondary educ	12	23.4797			1	10.2667	5	1.83962	0	0	1	0	1		1		1	0	0	1	0	1	0		0	1	1	0	5.50617	1	8974.41	3301.9	3	0	90	30
313154	61	3721	0	28.9482	116	154		suffering from central obesity	0	0	1.03581	18.8171	secondary educ	10	32.1725	5.0505	91	0	7.23333	5	2.27359	0	0	1	1	1	0	1	0	1	0	0	0	0	1	1	0	1	1	1	0	7.94918	1	4232.79	1924.73	3	0	144	48
313154	57	3249	0	38.2166	92	121	suffering from central obesity		0	0	1.03581	18.8171	primary educ	2	32.1725	5.883	106	1	7	5	2.27359	0	0	1	1	1	0	0	1	1	0	0	1	0	1	0	1	1	1	1	0	7.94918	1	4232.79	1924.73	3	0	180	60
313334	50	2500	0	26.9423	92	141	suffering from central obesity		0	0	0.697023	18.4899	secondary educ	12	17.9533	5.4945	99	1	32.2	2	1.68868	0	0	1	1	1	0	1	0	1	0	0	0	0	1	1	0	1	1	1	0	3.60506	0	6981.19	5894.5	3	0	72	36
313376	41	1681	0	22.001	102	168		no central obesity	0	0	1.00097	18.8165	tertiary educ	16	15.9707	4.1625	75	0	5.36667	4	2.46793	0	0	1	1	1	0	1	0	1	0	1	0	0	0	0	0	1	1	1	0	5.50843	1	5452.13	3363.87	3	0	120	40
313376	34	1156	0	31.6037	87	121	suffering from central obesity		0	0	1.00097	18.8165	tertiary educ	15	15.9707	4.329	78	1	10.9667	4	2.46793	0	0	1	0	1	0	0	0	1	0	0	1	0	1	0	0	1	1	1	0	5.50843	1	5452.13	3363.87	3	0	120	40
313377	40	1600	0	28.6381	85	136	suffering from central obesity		0	1	0.716715	18.5255	secondary educ	9	7.95912	5.439	98	1	21.2333	5	4.1415	1	0	1	0	1	0	1	0	1	0	0	0	0	1	1	0	1	1	0	0	0	0	4610.7	3819.04	3	0	35	35
313379	45	2025	0	30.2072	87	148	no central obesity			0	0.572037	18.3878	tertiary educ	16	40.6286			1	5.05556	5	2.59434	0	0	1	1	1		1		1	0	0	1	0	1	0		0	1	1	0	6.74711	1	10780.9	5593.88	3	0	120	40
313380	49	2401	0	29.8111	88	128	suffering from central obesity		0	1	0.900936	18.7218	secondary educ	10	10.353	5.439	98	1	5.25	1	0.83962	1	1	1	0	0	0	0	0	1	0	0	0	0	1	1	0	1	1	0	0	0	0	4981.56	4182.62	3	0	108	54
313382	55	3025	0	25.4265	79	124	suffering from central obesity		0	0	0.644279	18.4488	primary educ	7	22.1103	4.4955	81	1	17.2667	1	0.83962	0	0	1	0	0	0	0	0	1	0	0	0	0	1	1	0	1	1	1	0	2.4403	0	11059.7	9285.92	3	0	96	48
313383	26	676	0	27.1986	87	118	suffering from central obesity		0	0	0.98607	18.7704	secondary educ	12	17.1144	5.0505	91	1	33.8333	3	2.3434	0	0	1	0	1	0	0	0	1	0	0	0	0	1	1	0	1	1	1	0	13.4072	1	7638.85	5966.96	3	0	252	84
313384	36	1296	0	25.624	96	146		no central obesity	0	0	0.891788	18.6856	primary educ	8	14.9917	4.773	86	0	4.27778	4	2.88679	0	0	1	1	1	0	1	0	1	0	0	0	0	1	1	0	1	1	1	0	11.2204	1	8366.13	6037.82	3	0	180	45
313384	35	1225	0	29.7852	70	109	suffering from central obesity		0	1	0.891788	18.6856	secondary educ	12	14.9917	4.995	90	1	10.5	4	2.88679	1	0	0	0	1	0	0	0	1	0	0	0	0	1	1	0	1	1	1	0	11.2204	1	8366.13	6037.82	3	0	128	32
313469	30	900	0	31.3596	89	138	suffering from central obesity		0	1	0.968066	18.7703	tertiary educ	14	14.725	4.218	76	1	27.6889	3	2.03471	0	1	1	0	0	0	1	0	1	0	0	1	0	1	0	0	1	1	1	0	33.6205	0	5655.72	3835.92	3	0	80	40
313514	30	900	0	34.922	89	121	suffering from central obesity		0	0	0.161116	17.9723	primary educ	8	16.512	4.9395	89	1	8.28333	3	2.31207	0	0	1	0	1	0	0	0	1	0	0	1	0	1	0	0	1	1	1	0	6.18595	1	11041.4	8509.52	3	0	144	48
313694	32	1024	0.1	31.4149	82	125	suffering from central obesity		0	0	0.944248	18.504	primary educ	7	11.4707	4.773	86	1	9.33333	3	2.34905	0	0	1	0	0	0	0	0	1	0	0	1	0	1	0	0	1	1	0	0	0	0	5193.66	4066.72	3	0	144	72
313999	28	784	0	21.9479	64	124	no central obesity		0	0	0.912217	18.7037	primary educ	3	11.5998	4.44	80	1	29.8667	4	2.8034	0	0	1	0	1	0	0	0	1	0	1	0	0	0	0	0	1	1	1	0	3.79577	0	6819.84	4779.69	3	0	96	48
314118	29	841	0	26.3297	101	134	suffering from central obesity		0	0	0.337993	18.1588	secondary educ	12	12.7455	5.328	96	1	5.6	4	2.42491	0	0	1	1	1	0	1	0	1	0	0	0	0	1	1	0	1	1	1	0	19.7637	0	5342.95	3239.04	3	0	2	2
314452	60	3600	0	30.2002	93	157		suffering from central obesity	0	0	0.42289	18.2389	secondary educ	14	15.8177	5.6055	101	0	1.75	4	3.75472	0	0	1	1	1	1	1	1	1	0	0	1	0	1	0	1	1	1	1	0	6.28754	0	7044.78	6612.79	3	0	40	40
314452	55	3025	0	37.8722	104	156	suffering from central obesity		0	1	0.42289	18.2389	secondary educ	12	15.8177	5.106	92	1	6.00833	4	3.75472	1	0	1	1	1	0	1	0	1	0	0	1	0	1	0	0	1	1	1	0	6.28754	0	7044.78	6612.79	3	0	80	40
314453	31	961	0	20.6681	73	116	no central obesity		0	0	0.337253	18.158	secondary educ	12	7.25284	4.8285	87	1	5.075	3	2.38679	0	0	0	0	1	0	0	0	1	0	1	0	0	0	0	0	1	1	1	0	12.6606	1	4368.91	3475.89	3	0	216	54
315123	43	1849	0	20.2062	89	123	no central obesity		0	0	0.441363	17.8698	secondary educ	12	22.8189	5.0505	91	1	11.0833	3	1.64151	0	0	1	0	0	0	0	0	1	0	1	0	0	0	0	0	1	1	1	0	7.53269	1	9952.73	5445.83	3	0	252	84
315168	40	1600	0	32.4166	89	137	suffering from central obesity		0	1	0.439065	17.8695	secondary educ	12	24.9666	6.7155	121	1	14	3	1.83962	1	0	1	0	1	1	1	1	1	0	0	1	0	1	0	1	1	1	1	0	5.34523	0	9221.08	5654.43	3	0	96	48
315303	58	3364	0	21.4569	86	136	no central obesity		0	0	0.418797	17.7889	secondary educ	12	11.5886	5.883	106	1	7.58333	7	2.9566	0	0	1	0	0	0	1	1	1	0	1	0	0	0	0	1	1	1	0	0	0	0	4126.19	1742.79	3	0	80	40
315422	30	900	0	32.4143	84	122	suffering from central obesity		0	0	0.439971	17.9222	secondary educ	12	16.4565	5.2725	95	1	31.7333	2	1.38679	0	0	1	0	0	0	0	0	1	0	0	1	0	1	0	0	1	1	1	0	14.8947	0	10223.9	7089.22	3	0	140	70
[truncated: 21 more columns]
